# Supplementary material for: Three-in-One Simultaneous Extraction of Proteins, Metabolites and Lipids for Multi-Omics
Source: Front Genet. 2021 Apr 15;12:635971. doi: 10.3389/fgene.2021.635971 (PMC8082496; doi:10.3389/fgene.2021.635971)
Supplement: Supplementary Table 1 — Proteins, metabolites, and lipids identified in SAR primed wild type (WS ecotype) and dir1 knockout mutant leaves. [file Table_1.XLSX]

## Sheet: proteins
Supplementary Table S1. Proteins, metabolites, and lipids identified in SAR primed wild type (WS ecotype) and dir1 knockout mutant leaves.
	Accession		Description	Sum PEP Score	Coverage [%]	# Peptides	# PSMs	# Unique Peptides	# Protein Groups	# AAs	MW [kDa]	calc. pI	Score Sequest HT: Sequest HT	# Peptides (by Search Engine): Sequest HT	Modifications	Biological Process	Cellular Component	Molecular Function	Pfam IDs	GO Accessions	Entrez Gene ID	Ensembl Gene ID	Gene Symbol	Chromosome	KEGG Pathway Accessions	KEGG Pathways	WikiPathway Accessions	WikiPathways	# Razor Peptides	WS_Mock_1	WS_Mock_2	WS_Mock_3	WS_Mock_Mean	WS_Mock_SD	WS_Mock %CV	WS_Prime_1	WS_Prime_2	WS_Prime_3	WS_Prime_Mean	WS_Prime_SD	WS_Prime %CV	dir1_Mock_1	dir1_Mock_2	dir1_Mock_3	dir1_Mock_Mean	dir1_Mock_SD	dir1_Mock %CV	dir1_Prime_1	dir1_Prime_2
949	AT3G22231.1		pathogen and circadian controlled 1	16.544	62	2	31	2	1	81	8.5	4.32	86.62	2	Acetyl [N-Term]; Phospho [S18; S19; Y22; S24]	defense response;metabolic process;regulation of biological process;response to stimulus	membrane;nucleus			[GO:0003674] [GO:0005634]; GO:0043231; GO:0043227; GO:0043229; GO:0043226; GO:0044424; GO:0005575; GO:0005622; GO:0044464; GO:0005623 [GO:0005886]; GO:0016020; GO:0044464; GO:0071944; GO:0005575; GO:0005623 [GO:0006629]; GO:0044238; GO:0071704; GO:0008152; GO:0008150 [GO:0006952]; GO:0006950; GO:0050896; GO:0008150 [GO:0007623]; GO:0048511; GO:0008150 [GO:0009617]; GO:0051707; GO:0043207; GO:0051…	821788	AT3G22231	PCC1	3					0	6.52234	5.74339	6.28814	6.18462	0.399661	6.46218	5.75617	6.00607	5.89886	5.88703	0.125371	2.12962	6.35178	5.57475	5.3731	5.76655	0.516762	8.96138	6.66436	6.62588
1007	AT3G13870.1	K22698	Root hair defective 3 GTP-binding protein (RHD3)	7.597	6	3	6	3	1	802	89	5.57	17.57	3		cell differentiation;cell growth;cell organization and biogenesis;transport	cytoplasm;endoplasmic reticulum;Golgi;membrane;nucleus	catalytic activity;nucleotide binding	Pf00350, Pf02263, Pf05879	[GO:0000139]; GO:0044431; GO:0098588; GO:0098791; GO:0005794; GO:0044444; GO:0044446; GO:0031090; GO:0031984; GO:0012505; GO:0043231; GO:0005737; GO:0044424; GO:0043229; GO:0044422; GO:0016020; GO:0043227; GO:0044464; GO:0005622; GO:0043226; GO:0005575; GO:0005623 [GO:0000166]; GO:0036094; GO:1901265; GO:0005488; GO:0097159; GO:1901363; GO:0003674 [GO:0003924]; GO:0017111; GO:0016462; GO:0016818;…	820600	AT3G13870	RHD3	3					0	#NUM!	#NUM!	5.98424	#NUM!	#NUM!	#NUM!	5.89933	5.93412	5.91707	5.91684	0.0173936	0.293968	5.58287	5.40729	5.36489	5.45168	0.115574	2.11997	5.62018	5.64642
1608	AT1G37130.1	K10534	nitrate reductase 2	23.451	7	5	20	5	1	917	102.8	6.54	53.81	5		metabolic process;response to stimulus	cytosol;membrane;mitochondrion;vacuole	catalytic activity;metal ion binding	Pf00173, Pf00174, Pf00175, Pf00970, Pf03404	[GO:0005739]; GO:0043231; GO:0044444; GO:0043227; GO:0043229; GO:0005737; GO:0044424; GO:0043226; GO:0005622; GO:0044464; GO:0005575; GO:0005623 [GO:0005773]; GO:0043231; GO:0044444; GO:0043227; GO:0043229; GO:0005737; GO:0044424; GO:0043226; GO:0005622; GO:0044464; GO:0005575; GO:0005623 [GO:0005829]; GO:0044444; GO:0005737; GO:0044424; GO:0005622; GO:0044464; GO:0005575; GO:0005623 [GO:0005886]…	840630	AT1G37130	NIA2	1	ath00910	Nitrogen metabolism	WP3860	Glucouse Sensing and Signaling in Arabidopsis	0	6.50425	6.3459	6.5683	6.42508	0.111975	1.74278	6.60429	6.5954	6.55241	6.58403	0.0277439	0.421382	6.5103	6.3414	6.53247	6.46139	0.104505	1.61737	6.35216	6.2841
311	AT5G19370.1		rhodanese-like domain-containing protein / PPIC-type PPIASE domain-containing protein	9.449	8	2	3	2	1	299	33	8.41	9.21	2		response to stimulus		catalytic activity	Pf00581, Pf00639, Pf13145, Pf13616	[GO:0009507]; GO:0009536; GO:0043231; GO:0044444; GO:0043227; GO:0043229; GO:0005737; GO:0044424; GO:0043226; GO:0005622; GO:0044464; GO:0005575; GO:0005623 [GO:0009536]; GO:0043231; GO:0044444; GO:0043227; GO:0043229; GO:0005737; GO:0044424; GO:0043226; GO:0005622; GO:0044464; GO:0005575; GO:0005623 [GO:0009735]; GO:0009725; GO:0009719; GO:0010033; GO:0050896; GO:0042221; GO:0008150 [GO:0016853]…	832057	AT5G19370	AT5G19370	5					0	5.80802	5.87033	5.71778	5.83917	0.0440617	0.754589	5.89186	5.84785	5.90784	5.88252	0.031065	0.528089	#NUM!	#NUM!	6.04169	#NUM!	#NUM!	#NUM!	5.46564	5.55382
662	AT4G14160.1	K14006	Sec23/Sec24 protein transport family protein	19.19	8	4	18	4	1	773	85.3	5.97	62.59	4		transport	cytoplasm;cytosol	metal ion binding;transporter activity	Pf00626, Pf04810, Pf04811, Pf04815, Pf08033	[GO:0005215]; GO:0003674 [GO:0005737]; GO:0044424; GO:0005622; GO:0044464; GO:0005575; GO:0005623 [GO:0005829]; GO:0044444; GO:0005737; GO:0044424; GO:0005622; GO:0044464; GO:0005575; GO:0005623 [GO:0006810]; GO:0051234; GO:0051179; GO:0008150 [GO:0006886]; GO:0015031; GO:0034613; GO:0046907; GO:0015833; GO:0045184; GO:0008104; GO:0070727; GO:0006810; GO:0051641; GO:0051649; GO:0042886; GO:007170…	827055	AT4G14160	AT4G14160	4					0	5.8846	6.42419	6.16496	6.1544	0.381553	6.19968	6.09979	6.16273	6.19284	6.15179	0.0474838	0.77187	6.30675	6.32627	6.34735	6.32679	0.0203011	0.320874	6.37089	6.40151
184	AT5G46420.1		16S rRNA processing protein RimM family	5.712	4	2	5	2	1	653	73.7	5.87	14.99	2		metabolic process	cytosol;ribosome	catalytic activity	Pf01782, Pf05239	[GO:0003977]; GO:0070569; GO:0016779; GO:0016772; GO:0016740; GO:0003824; GO:0003674 [GO:0005829]; GO:0044444; GO:0005737; GO:0044424; GO:0005622; GO:0044464; GO:0005575; GO:0005623 [GO:0005840]; GO:0030529; GO:0043232; GO:0044444; GO:0044424; GO:1990904; GO:0043228; GO:0043229; GO:0005737; GO:0005622; GO:0044464; GO:0032991; GO:0043226; GO:0005575; GO:0005623 [GO:0006048]; GO:0006047; GO:0009226…	834685	AT5G46420	AT5G46420	5					0	3.92009	5.60817	4.66548	4.76413	1.19366	25.0551	5.67234	5.63125	5.61644	5.64001	0.0289591	0.513458	5.78634	4.67182	5.56316	5.34044	0.589696	11.0421	5.79295	5.81297
780	AT3G58680.1	K03627	multiprotein bridging factor 1B	8.536	26	2	3	2	1	142	15.6	9.99	9.52	2		metabolic process;regulation of biological process;response to stimulus	cytoplasm;nucleus	DNA binding	Pf01381, Pf08523, Pf12844	[GO:0003677]; GO:0003676; GO:0097159; GO:1901363; GO:0005488; GO:0003674 [GO:0003713]; GO:0003712; GO:0000989; GO:0000988; GO:0140110; GO:0003674 [GO:0005634]; GO:0043231; GO:0043227; GO:0043229; GO:0043226; GO:0044424; GO:0005575; GO:0005622; GO:0044464; GO:0005623 [GO:0005730]; GO:0031981; GO:0043232; GO:0044428; GO:0070013; GO:0043228; GO:0043229; GO:0005634; GO:0044446; GO:0043233; GO:0044424…	825037	AT3G58680	MBF1B	3					0	5.4464	4.80346	4.85707	5.12493	0.454622	8.87079	4.2333	4.38813	4.50203	4.37449	0.134885	3.08345	4.61501	4.96943	5.03071	4.87172	0.224414	4.60648	5.04663	5.05168
1119	AT3G01340.2	K14004	Transducin/WD40 repeat-like superfamily protein	10.042	18	3	9	2	1	302	32.6	6.05	26.76	3		cell organization and biogenesis;transport	cytoplasm;cytosol;endoplasmic reticulum;Golgi	nucleotide binding;protein binding	Pf00400, Pf12657	[GO:0000166]; GO:0036094; GO:1901265; GO:0005488; GO:0097159; GO:1901363; GO:0003674 [GO:0005515]; GO:0005488; GO:0003674 [GO:0005737]; GO:0044424; GO:0005622; GO:0044464; GO:0005575; GO:0005623 [GO:0005783]; GO:0012505; GO:0043231; GO:0044444; GO:0044464; GO:0043227; GO:0043229; GO:0005737; GO:0044424; GO:0005575; GO:0005623; GO:0043226; GO:0005622 [GO:0005794]; GO:0012505; GO:0043231; GO:004444…	821216	AT3G01340	AT3G01340	3	ath04141; ath03013	Protein processing in endoplasmic reticulum; RNA transport			0	5.59073	5.6869	5.7656	5.63881	0.0680079	1.20607	5.77136	5.78573	5.7786	5.77856	0.00718343	0.124312	5.71481	5.52344	5.43707	5.55844	0.142138	2.55715	5.64773	5.62224
269	AT5G26280.1		TRAF-like family protein	11.046	11	3	16	3	1	350	39.4	8.54	50	3			membrane	protein binding	Pf00917	[GO:0005515]; GO:0005488; GO:0003674 [GO:0009506]; GO:0005911; GO:0055044; GO:0030054; GO:0005575 [GO:0009507]; GO:0009536; GO:0043231; GO:0044444; GO:0043227; GO:0043229; GO:0005737; GO:0044424; GO:0043226; GO:0005622; GO:0044464; GO:0005575; GO:0005623 [GO:0016020]; GO:0005575	832697	AT5G26280	AT5G26280	5					0	6.09447	6.05222	6.16252	6.07334	0.0298773	0.491941	6.16067	6.20179	6.2395	6.20066	0.0394259	0.635834	6.2438	6.41113	6.31993	6.32495	0.0837754	1.32452	6.33262	6.37497
1782	AT1G09795.1	K00765	ATP phosphoribosyl transferase 2	44.342	32	9	58	8	1	413	44.7	6.8	166.47	9		metabolic process	cytoplasm	catalytic activity;metal ion binding	Pf01634, Pf08029	[GO:0000105]; GO:0006547; GO:0018130; GO:0019438; GO:1901362; GO:1901607; GO:0052803; GO:1901605; GO:0044249; GO:0046483; GO:0006725; GO:1901360; GO:1901576; GO:0008652; GO:0034641; GO:1901564; GO:0006520; GO:0009058; GO:0044237; GO:0071704; GO:0046394; GO:1901566; GO:0006807; GO:0019752; GO:0044238; GO:0008152; GO:0009987; GO:0016053; GO:0043436; GO:0008150; GO:0006082; GO:0044283; GO:0044281 [G…	837509	AT1G09795	ATP-PRT2	1	ath01100; ath01110; ath01230; ath00340	Metabolic pathways; Biosynthesis of secondary metabolites; Biosynthesis of amino acids; Histidine metabolism			1	6.75183	7.09146	7.11955	6.92164	0.240155	3.46963	7.09096	7.09152	7.04669	7.07639	0.0257213	0.36348	6.81233	6.72968	6.75892	6.76697	0.0419107	0.619341	6.89031	6.93461
484	AT4G35760.1		NAD(P)H dehydrogenase (quinone)s	12.092	12	3	12	3	1	376	40.4	5.06	31.27	3		cell organization and biogenesis;metabolic process	membrane	catalytic activity;protein binding	Pf07884	[GO:0003955]; GO:0016655; GO:0016651; GO:0016491; GO:0003824; GO:0003674 [GO:0005515]; GO:0005488; GO:0003674 [GO:0009507]; GO:0009536; GO:0043231; GO:0044444; GO:0043227; GO:0043229; GO:0005737; GO:0044424; GO:0043226; GO:0005622; GO:0044464; GO:0005575; GO:0005623 [GO:0009535]; GO:0009534; GO:0044434; GO:0055035; GO:0031976; GO:0009507; GO:0044435; GO:0042651; GO:0009579; GO:0031984; GO:0009536…	829729	AT4G35760	AT4G35760; LTO1	4					0	6.27313	6.20465	6.18087	6.23889	0.0484223	0.776137	6.17616	6.22155	6.24809	6.21527	0.0363714	0.585194	6.16219	6.11415	6.27425	6.18353	0.0821546	1.3286	6.0248	5.96129
1354	AT2G17390.1		ankyrin repeat-containing 2B	21.378	30	6	15	4	1	344	36.9	4.48	37.53	6		regulation of biological process;transport	cytoplasm;membrane;nucleus	protein binding	Pf00023, Pf12796, Pf13606, Pf13637, Pf13857	[GO:0005515]; GO:0005488; GO:0003674 [GO:0005634]; GO:0043231; GO:0043227; GO:0043229; GO:0043226; GO:0044424; GO:0005575; GO:0005622; GO:0044464; GO:0005623 [GO:0005737]; GO:0044424; GO:0005622; GO:0044464; GO:0005575; GO:0005623 [GO:0005886]; GO:0016020; GO:0044464; GO:0071944; GO:0005575; GO:0005623 [GO:0006355]; GO:0006351; GO:0010468; GO:1903506; GO:2000112; GO:0010467; GO:0034645; GO:009765…	816246	AT2G17390	AKR2B	2					0	6.59469	6.33326	6.3846	6.46398	0.184858	2.85982	6.36913	6.29081	6.3659	6.34195	0.0443195	0.698831	6.55547	6.42581	6.28952	6.4236	0.13299	2.07033	5.80883	5.77403
123	AT5G55450.1		Bifunctional inhibitor/lipid-transfer protein/seed storage 2S albumin superfamily protein	18.212	59	3	40	3	1	104	11	8.12	133.8	3		response to stimulus;transport	extracellular			[GO:0005576]; GO:0005575 [GO:0006869]; GO:0010876; GO:0071702; GO:0033036; GO:0006810; GO:0051179; GO:0051234; GO:0008150 [GO:0008289]; GO:0005488; GO:0003674 [GO:0051707]; GO:0043207; GO:0051704; GO:0009605; GO:0009607; GO:0008150; GO:0050896	835638	AT5G55450	AT5G55450	5					0	7.2805	6.56991	6.58327	6.9252	0.502464	7.25558	6.39041	6.76118	6.48126	6.54428	0.193251	2.95297	7.31648	6.69201	6.33177	6.78009	0.49823	7.34843	7.1685	7.28337
1710	AT1G19130.1	K09705	CONTAINS InterPro DOMAIN/s: Protein of unknown function DUF985 (InterPro:IPR009327), RmlC-like jelly roll fold (InterPro:IPR014710); Has 1465 Blast hits to 1465 proteins in 584 species: Archae - 10; Bacteria - 1038; Metazoa - 19; Fungi - 43; Plants - 51; Viruses - 0; Other Eukaryotes - 304 (source: NCBI BLink).	6.269	30	2	9	2	1	192	21.6	5.78	27.57	2			cytosol		Pf06172	[GO:0003674] [GO:0005829]; GO:0044444; GO:0005737; GO:0044424; GO:0005622; GO:0044464; GO:0005575; GO:0005623 [GO:0008150]	838496	AT1G19130	AT1G19130	1					0	5.63161	5.63985	5.62321	5.63573	0.00582668	0.103388	6.09242	6.12344	6.15239	6.12275	0.029995	0.489894	5.61696	5.63486	5.7266	5.65947	0.0588184	1.03929	5.91205	5.84298
108	AT5G58290.1	K03063	regulatory particle triple-A ATPase 3	24.655	23	6	24	5	1	408	45.7	5.6	68.25	6		metabolic process;regulation of biological process;response to stimulus	cytoplasm;cytosol;membrane;nucleus;proteasome	catalytic activity;nucleotide binding;protein binding;RNA binding	Pf00004, Pf00006, Pf00910, Pf01057, Pf01078, Pf05496, Pf05673, Pf06068, Pf07724, Pf07726, Pf07728, Pf13191, Pf13401, Pf13521	[GO:0000166]; GO:0036094; GO:1901265; GO:0005488; GO:0097159; GO:1901363; GO:0003674 [GO:0000502]; GO:0043234; GO:0044424; GO:1905369; GO:0032991; GO:0005622; GO:0044464; GO:1905368; GO:0005575; GO:0005623; GO:1902494 [GO:0003678]; GO:0004386; GO:0140097; GO:0017111; GO:0003824; GO:0016462; GO:0003674; GO:0016818; GO:0016817; GO:0016787 [GO:0003723]; GO:0003676; GO:0097159; GO:1901363; GO:0005488…	835941	AT5G58290	RPT3	5	ath03050	Proteasome			0	4.592	5.99389	6.16664	5.29295	0.991288	18.7285	5.7943	5.7467	5.69323	5.74474	0.0505667	0.880226	4.76231	8.15986	6.28529	6.40249	1.7018	26.5803	4.85939	4.81176
1548	AT1G54040.2		epithiospecifier protein	166.779	72	24	958	24	1	341	37	5.86	3131.72	24		defense response;metabolic process;regulation of biological process;response to stimulus	cytoplasm;nucleus	enzyme regulator activity;protein binding	Pf01344, Pf07646, Pf13415, Pf13418, Pf13854, Pf13964	[GO:0005515]; GO:0005488; GO:0003674 [GO:0005634]; GO:0043231; GO:0043227; GO:0043229; GO:0043226; GO:0044424; GO:0005575; GO:0005622; GO:0044464; GO:0005623 [GO:0005737]; GO:0044424; GO:0005622; GO:0044464; GO:0005575; GO:0005623 [GO:0009753]; GO:0001101; GO:0009725; GO:1901700; GO:0042221; GO:0009719; GO:0010033; GO:0050896; GO:0008150 [GO:0010150]; GO:0048366; GO:0090693; GO:0048827; GO:000756…	841842	AT1G54040	ESP	1					0	9.13113	8.90724	8.88162	9.01919	0.158317	1.75534	8.82309	8.98025	8.98917	8.93083	0.0934167	1.046	9.13861	9.25572	9.17781	9.19071	0.0596154	0.648648	9.25836	9.16481
1483	AT1G69295.1		plasmodesmata callose-binding protein 4	22.085	18	2	28	2	1	222	22.1	5.92	88.49	2			membrane	catalytic activity	Pf07983	[GO:0001872]; GO:0030247; GO:0001871; GO:0030246; GO:0005488; GO:0003674 [GO:0004553]; GO:0016798; GO:0016787; GO:0003824; GO:0003674 [GO:0005886]; GO:0016020; GO:0044464; GO:0071944; GO:0005575; GO:0005623 [GO:0008150] [GO:0009506]; GO:0005911; GO:0055044; GO:0030054; GO:0005575 [GO:0016020]; GO:0005575 [GO:0030054]; GO:0005575 [GO:0030247]; GO:0001871; GO:0030246; GO:0005488; GO:0003674 [GO:003…	843261	AT1G69295	PDCB4	1					0	6.37655	6.20317	5.35179	6.28986	0.122603	1.94921	6.03381	5.9648	6.22565	6.07475	0.135161	2.22496	6.38616	6.35433	6.14456	6.29502	0.131269	2.08528	6.45777	6.52652
1521	AT1G62020.1	K05236	Coatomer, alpha subunit	22.798	7	7	32	2	1	1216	136.5	6.98	87.56	7		transport	cytoplasm;cytosol;Golgi;membrane	protein binding;structural molecule activity;transporter activity	Pf00400, Pf04053, Pf06957	[GO:0000139]; GO:0044431; GO:0098588; GO:0098791; GO:0005794; GO:0044444; GO:0044446; GO:0031090; GO:0031984; GO:0012505; GO:0043231; GO:0005737; GO:0044424; GO:0043229; GO:0044422; GO:0016020; GO:0043227; GO:0044464; GO:0005622; GO:0043226; GO:0005575; GO:0005623 [GO:0005198]; GO:0003674 [GO:0005215]; GO:0003674 [GO:0005515]; GO:0005488; GO:0003674 [GO:0005737]; GO:0044424; GO:0005622; GO:004446…	842497	AT1G62020	AT1G62020	1					0	5.74357	6.01295	6.04136	5.87826	0.190481	3.24043	5.9314	5.93638	5.93403	5.93394	0.00248966	0.0419564	5.93673	5.55853	5.93689	5.81072	0.218397	3.75853	6.08829	6.10555
766	AT3G60820.2	K02732	N-terminal nucleophile aminohydrolases (Ntn hydrolases) superfamily protein	52.598	54	8	86	8	1	223	24.7	7.81	245.23	8		defense response;metabolic process;response to stimulus	cytoplasm;cytosol;extracellular;membrane;nucleus;proteasome	catalytic activity	Pf00227	[GO:0000502]; GO:0043234; GO:0044424; GO:1905369; GO:0032991; GO:0005622; GO:0044464; GO:1905368; GO:0005575; GO:0005623; GO:1902494 [GO:0004175]; GO:0070011; GO:0008233; GO:0016787; GO:0140096; GO:0003824; GO:0003674 [GO:0004298]; GO:0004175; GO:0070003; GO:0070011; GO:0008233; GO:0016787; GO:0140096; GO:0003824; GO:0003674 [GO:0005634]; GO:0043231; GO:0043227; GO:0043229; GO:0043226; GO:0044424…	825253	AT3G60820	PBF1	3					0	7.05024	7.0485	7.09782	7.04937	0.00122928	0.0174382	6.95528	6.97316	6.9364	6.95495	0.0183848	0.264342	7.07745	7.10398	6.96107	7.0475	0.0760155	1.07862	7.1331	7.08036
1226	AT2G35490.1		Plastid-lipid associated protein PAP / fibrillin family protein	20.501	14	4	49	4	1	376	40.5	4.55	170.62	4			membrane	catalytic activity;structural molecule activity	Pf04755	[GO:0003993]; GO:0016791; GO:0042578; GO:0016788; GO:0016787; GO:0003824; GO:0003674 [GO:0005198]; GO:0003674 [GO:0008150] [GO:0009507]; GO:0009536; GO:0043231; GO:0044444; GO:0043227; GO:0043229; GO:0005737; GO:0044424; GO:0043226; GO:0005622; GO:0044464; GO:0005575; GO:0005623 [GO:0009534]; GO:0031976; GO:0044434; GO:0009579; GO:0031984; GO:0044435; GO:0009507; GO:0044424; GO:0043227; GO:004444…	818114	AT2G35490	AT2G35490	2					0	6.95625	7.21581	7.3788	7.08603	0.183537	2.59012	7.2532	7.25165	7.31926	7.2747	0.0385948	0.530535	7.15168	7.18479	7.25814	7.1982	0.054482	0.756883	7.0048	7.13352
1291	AT2G26590.2	K06691	regulatory particle non-ATPase 13	13.733	18	3	8	3	1	300	33.3	4.45	22.2	3		metabolic process;regulation of biological process	cytoplasm;nucleus;proteasome	enzyme regulator activity;protein binding	Pf04683	[GO:0000502]; GO:0043234; GO:0044424; GO:1905369; GO:0032991; GO:0005622; GO:0044464; GO:1905368; GO:0005575; GO:0005623; GO:1902494 [GO:0005515]; GO:0005488; GO:0003674 [GO:0005634]; GO:0043231; GO:0043227; GO:0043229; GO:0043226; GO:0044424; GO:0005575; GO:0005622; GO:0044464; GO:0005623 [GO:0005737]; GO:0044424; GO:0005622; GO:0044464; GO:0005575; GO:0005623 [GO:0006511]; GO:0019941; GO:004363…	817200	AT2G26590	RPN13	2					0	5.61311	6.22163	5.51118	5.91737	0.43029	7.27165	5.88671	5.31748	5.53097	5.57839	0.287563	5.15495	5.49506	5.98783	6.21274	5.89854	0.367078	6.22319	6.19465	6.2438
1560	AT1G52510.1		alpha/beta-Hydrolases superfamily protein	49.52	31	8	92	8	1	380	41.8	7.05	356.31	8			cytoplasm	catalytic activity	Pf00561, Pf12146, Pf12695, Pf12697	[GO:0003824]; GO:0003674 [GO:0005737]; GO:0044424; GO:0005622; GO:0044464; GO:0005575; GO:0005623 [GO:0009507]; GO:0009536; GO:0043231; GO:0044444; GO:0043227; GO:0043229; GO:0005737; GO:0044424; GO:0043226; GO:0005622; GO:0044464; GO:0005575; GO:0005623 [GO:0009570]; GO:0009532; GO:0044434; GO:0044435; GO:0009507; GO:0009536; GO:0044444; GO:0044446; GO:0043231; GO:0005737; GO:0044424; GO:0043229…	841682	AT1G52510	AT1G52510	1					0	7.16531	7.12879	7.2631	7.14705	0.0258257	0.361347	7.26054	7.23374	7.26862	7.2543	0.0182575	0.251678	7.21755	6.97445	7.17848	7.1235	0.130544	1.83259	7.12463	7.17656
960	AT3G20050.1	K09493	T-complex protein 1 alpha subunit	38.732	20	8	46	8	1	545	59.2	6.3	138.64	8		metabolic process	cytoplasm;cytosol	catalytic activity;nucleotide binding;protein binding	Pf00118	[GO:0000166]; GO:0036094; GO:1901265; GO:0005488; GO:0097159; GO:1901363; GO:0003674 [GO:0005524]; GO:0032559; GO:0035639; GO:0030554; GO:0032555; GO:0043168; GO:1901265; GO:0017076; GO:0032553; GO:0043167; GO:0097159; GO:1901363; GO:0000166; GO:0097367; GO:0005488; GO:0036094; GO:0003674 [GO:0005737]; GO:0044424; GO:0005622; GO:0044464; GO:0005575; GO:0005623 [GO:0005829]; GO:0044444; GO:0005737…	821544	AT3G20050	TCP-1	3					0	7.17473	6.7804	6.62772	6.97757	0.278833	3.99614	6.96344	6.75357	6.85596	6.85766	0.104949	1.53039	7.19134	6.87862	6.9233	6.99775	0.169131	2.41694	7.22128	7.1005
826	AT3G53750.1	K10355	actin 3	66.446	42	11	131	5	1	377	41.8	5.49	335.41	11		cell growth;cell organization and biogenesis	cytoplasm;cytoskeleton;cytosol;extracellular;membrane;nucleus	nucleotide binding;structural molecule activity	Pf00022	[GO:0000166]; GO:0036094; GO:1901265; GO:0005488; GO:0097159; GO:1901363; GO:0003674 [GO:0005200]; GO:0005198; GO:0003674 [GO:0005524]; GO:0032559; GO:0035639; GO:0030554; GO:0032555; GO:0043168; GO:1901265; GO:0017076; GO:0032553; GO:0043167; GO:0097159; GO:1901363; GO:0000166; GO:0097367; GO:0005488; GO:0036094; GO:0003674 [GO:0005618]; GO:0030312; GO:0044464; GO:0071944; GO:0005575; GO:0005623…	824542; 818339	AT2G37620; AT3G53750	ACT3; ACT1	2; 3					0	6.66055	6.73331	6.58971	6.69693	0.0514449	0.768187	6.68284	6.75403	6.76997	6.73561	0.0463913	0.688747	6.77544	6.93425	6.84419	6.85129	0.0796416	1.16243	6.95019	6.95503
991	AT3G15520.1		Cyclophilin-like peptidyl-prolyl cis-trans isomerase family protein	28.466	20	6	64	6	1	466	50.5	7.06	199.91	6		metabolic process	membrane	catalytic activity	Pf00160	[GO:0000413]; GO:0018208; GO:0018193; GO:0006464; GO:0036211; GO:0044267; GO:0019538; GO:0043412; GO:0044260; GO:0043170; GO:0044238; GO:1901564; GO:0044237; GO:0071704; GO:0008152; GO:0006807; GO:0009987; GO:0008150 [GO:0003755]; GO:0016859; GO:0140096; GO:0016853; GO:0003824; GO:0003674 [GO:0006457]; GO:0009987; GO:0008150 [GO:0009507]; GO:0009536; GO:0043231; GO:0044444; GO:0043227; GO:0043229…	820791	AT3G15520	AT3G15520	3					0	6.77689	6.88931	7.06836	6.8331	0.0794932	1.16335	7.0513	7.09333	7.04632	7.06365	0.0258215	0.365555	6.85927	6.68792	6.93552	6.82757	0.126807	1.85728	6.857	6.88793
610	AT4G21210.1	K20115	PPDK regulatory protein	42.362	36	7	69	7	1	403	43.7	7.4	231.13	7		metabolic process	ribosome	catalytic activity;nucleotide binding;structural molecule activity	Pf03618	[GO:0000166]; GO:0036094; GO:1901265; GO:0005488; GO:0097159; GO:1901363; GO:0003674 [GO:0003735]; GO:0005198; GO:0003674 [GO:0004672]; GO:0016301; GO:0016773; GO:0140096; GO:0016772; GO:0003824; GO:0016740; GO:0003674 [GO:0004674]; GO:0004672; GO:0016301; GO:0016773; GO:0140096; GO:0016772; GO:0003824; GO:0016740; GO:0003674 [GO:0004721]; GO:0016791; GO:0140096; GO:0042578; GO:0003824; GO:001678…	827869	AT4G21210	RP1	4					0	6.58983	7.03908	7.02862	6.81446	0.317663	4.66161	6.98539	7.05428	6.97773	7.0058	0.0421611	0.601803	6.7819	6.49574	6.84618	6.70794	0.186562	2.78121	6.76534	6.75238
23	ATCG00480.1	K02112	ATP synthase subunit beta	331.874	84	35	1836	34	1	498	53.9	5.5	6288.14	35		defense response;metabolic process;response to stimulus;transport	membrane	catalytic activity;metal ion binding;nucleotide binding;transporter activity	Pf00006, Pf00306, Pf02874	[GO:0000166]; GO:0036094; GO:1901265; GO:0005488; GO:0097159; GO:1901363; GO:0003674 [GO:0005524]; GO:0032559; GO:0035639; GO:0030554; GO:0032555; GO:0043168; GO:1901265; GO:0017076; GO:0032553; GO:0043167; GO:0097159; GO:1901363; GO:0000166; GO:0097367; GO:0005488; GO:0036094; GO:0003674 [GO:0005618]; GO:0030312; GO:0044464; GO:0071944; GO:0005575; GO:0005623 [GO:0006754]; GO:0009152; GO:0009168…	844757	ATCG00480	atpB	Pt	ath00190; ath01100; ath00195	Oxidative phosphorylation; Metabolic pathways; Photosynthesis			1	9.30695	9.24281	9.42172	9.27488	0.045355	0.489009	9.41781	9.35622	9.35962	9.37788	0.0346175	0.36914	9.22234	9.1064	9.39809	9.24227	0.146862	1.58903	9.21641	9.27141
1289	AT2G27020.1	K02727	20S proteasome alpha subunit G1	16.069	21	5	27	5	1	249	27.4	6.32	75.02	5		metabolic process;response to stimulus	cytoplasm;cytosol;extracellular;membrane;nucleus;proteasome;vacuole	catalytic activity	Pf00227, Pf10584	[GO:0000502]; GO:0043234; GO:0044424; GO:1905369; GO:0032991; GO:0005622; GO:0044464; GO:1905368; GO:0005575; GO:0005623; GO:1902494 [GO:0004175]; GO:0070011; GO:0008233; GO:0016787; GO:0140096; GO:0003824; GO:0003674 [GO:0004298]; GO:0004175; GO:0070003; GO:0070011; GO:0008233; GO:0016787; GO:0140096; GO:0003824; GO:0003674 [GO:0005634]; GO:0043231; GO:0043227; GO:0043229; GO:0043226; GO:0044424…	817244	AT2G27020	PAG1	2	ath03050	Proteasome			0	6.79111	6.79222	6.72955	6.79167	0.000786488	0.0115802	6.72621	6.7334	6.78135	6.74699	0.0299757	0.444283	6.7357	6.84697	6.82772	6.80347	0.0594677	0.874079	6.86585	6.84773
1122	AT2G47940.1		DEGP protease 2	21.741	14	5	42	5	1	607	66.8	6.05	123.48	5		cell organization and biogenesis;metabolic process	membrane;mitochondrion	catalytic activity;protein binding	Pf00089, Pf10459, Pf13180, Pf13365	[GO:0004252]; GO:0004175; GO:0008236; GO:0070011; GO:0017171; GO:0008233; GO:0016787; GO:0140096; GO:0003824; GO:0003674 [GO:0005515]; GO:0005488; GO:0003674 [GO:0005739]; GO:0043231; GO:0044444; GO:0043227; GO:0043229; GO:0005737; GO:0044424; GO:0043226; GO:0005622; GO:0044464; GO:0005575; GO:0005623 [GO:0006508]; GO:0019538; GO:0043170; GO:0044238; GO:1901564; GO:0071704; GO:0008152; GO:0006807…	819406	AT2G47940	DEGP2; DEG2	2					0	6.62643	6.79838	6.90246	6.7124	0.121584	1.81133	6.95774	6.87283	6.86495	6.8985	0.0514497	0.745809	6.71105	6.62468	6.68641	6.67405	0.044496	0.666702	6.60687	6.69732
153	AT5G51100.1	K04564	Fe superoxide dismutase 2	8.336	10	2	8	2	1	305	34.6	4.96	23.98	2		metabolic process;response to stimulus		antioxidant activity;catalytic activity;metal ion binding;protein binding	Pf00081, Pf02777	[GO:0004784]; GO:0016209; GO:0016721; GO:0003674; GO:0016491; GO:0003824 [GO:0005515]; GO:0005488; GO:0003674 [GO:0006801]; GO:0072593; GO:0044237; GO:0008152; GO:0009987; GO:0008150 [GO:0009295]; GO:0005575 [GO:0009411]; GO:0009416; GO:0009314; GO:0009628; GO:0050896; GO:0008150 [GO:0009507]; GO:0009536; GO:0043231; GO:0044444; GO:0043227; GO:0043229; GO:0005737; GO:0044424; GO:0043226; GO:00056…	835183	AT5G51100	FSD2	5	ath04146	Peroxisome			0	6.12908	6.27107	6.42618	6.20008	0.100402	1.61936	6.20451	6.17951	6.24585	6.20996	0.0335044	0.539527	6.11124	6.17713	6.07126	6.11987	0.0534595	0.873539	6.31525	6.33273
772	AT3G59970.3	K00297	methylenetetrahydrofolate reductase 1	121.627	49	21	326	16	1	592	66.2	5.82	975.04	21		metabolic process	cytosol	catalytic activity	Pf02219	[GO:0004489]; GO:0016646; GO:0016645; GO:0016491; GO:0003824; GO:0003674 [GO:0005829]; GO:0044444; GO:0005737; GO:0044424; GO:0005622; GO:0044464; GO:0005575; GO:0005623 [GO:0006555]; GO:0000096; GO:0009066; GO:0006520; GO:0006790; GO:1901605; GO:0019752; GO:0044238; GO:1901564; GO:0044237; GO:0043436; GO:0008152; GO:0006807; GO:0071704; GO:0009987; GO:0006082; GO:0008150; GO:0044281 [GO:0006730]…	825167	AT3G59970	MTHFR1	3	ath01200; ath00670; ath01100	Carbon metabolism; One carbon pool by folate; Metabolic pathways			5	7.81896	7.8845	7.91085	7.85173	0.0463434	0.590231	7.87681	7.85627	7.91067	7.88125	0.0274678	0.348521	7.86317	7.98215	7.96589	7.93707	0.0645099	0.812768	7.9463	7.98405
1163	AT2G43520.1		trypsin inhibitor protein 2	8.698	38	2	4	2	1	90	9.7	8.98	10.13	2		defense response;regulation of biological process;response to stimulus	extracellular	enzyme regulator activity	Pf00537	[GO:0004867]; GO:0004866; GO:0030414; GO:0061135; GO:0004857; GO:0061134; GO:0030234; GO:0098772; GO:0003674 [GO:0005576]; GO:0005575 [GO:0006952]; GO:0006950; GO:0050896; GO:0008150 [GO:0008200]; GO:0016248; GO:0099106; GO:0016247; GO:0098772; GO:0003674 [GO:0010951]; GO:0010466; GO:0052548; GO:0045861; GO:0051346; GO:0052547; GO:0006508; GO:0030162; GO:0032269; GO:0043086; GO:0051336; GO:001953…	818953	AT2G43520	TI2	2					0	6.21591	5.66754	5.58127	5.94173	0.387754	6.52595	5.58503	5.71803	5.8197	5.70759	0.117682	2.06186	5.77021	5.86224	5.61474	5.74906	0.125096	2.17594	5.94926	5.97069
383	AT5G11680.1		FUNCTIONS IN: molecular_function unknown; INVOLVED IN: biological_process unknown; LOCATED IN: cytosol, plasma membrane; EXPRESSED IN: 26 plant structures; EXPRESSED DURING: 15 growth stages; CONTAINS InterPro DOMAIN/s: WW-domain-binding protein (InterPro:IPR018826); Has 1807 Blast hits to 1807 proteins in 277 species: Archae - 0; Bacteria - 0; Metazoa - 736; Fungi - 347; Plants - 385; Viruses - …	9.952	15	2	13	2	1	207	23.1	6.86	38.45	2			cytosol;membrane;nucleus			[GO:0003674] [GO:0005634]; GO:0043231; GO:0043227; GO:0043229; GO:0043226; GO:0044424; GO:0005575; GO:0005622; GO:0044464; GO:0005623 [GO:0005829]; GO:0044444; GO:0005737; GO:0044424; GO:0005622; GO:0044464; GO:0005575; GO:0005623 [GO:0005886]; GO:0016020; GO:0044464; GO:0071944; GO:0005575; GO:0005623 [GO:0008150]	831040	AT5G11680	AT5G11680	5					0	5.96663	5.81522	5.86646	5.89092	0.10706	1.81738	5.84583	5.86195	5.85397	5.85392	0.00805783	0.137649	5.86988	6.11672	6.05612	6.01424	0.12864	2.13893	6.0163	5.99893
1663	AT1G27310.1		nuclear transport factor 2A	5.959	16	2	8	2	1	122	13.5	6.51	15.49	2		transport	cytoplasm;nucleus	protein binding;transporter activity	Pf02136	[GO:0005515]; GO:0005488; GO:0003674 [GO:0005622]; GO:0044464; GO:0005575; GO:0005623 [GO:0005634]; GO:0043231; GO:0043227; GO:0043229; GO:0043226; GO:0044424; GO:0005575; GO:0005622; GO:0044464; GO:0005623 [GO:0005635]; GO:0012505; GO:0031967; GO:0044428; GO:0044464; GO:0031975; GO:0043227; GO:0044446; GO:0005634; GO:0005575; GO:0005623; GO:0043226; GO:0043229; GO:0044422; GO:0044424; GO:0043231…	839620	AT1G27310	NTF2A	1					0	6.34291	6.41014	6.35701	6.37652	0.0475351	0.74547	6.32891	6.2974	6.4075	6.3446	0.0567015	0.893696	6.42058	6.34541	6.24477	6.33692	0.088213	1.39205	6.46576	6.50907
1089	AT3G04870.2	K00514	zeta-carotene desaturase	35.579	21	8	52	8	1	558	61.6	7.37	148.08	8		metabolic process	mitochondrion	catalytic activity	Pf00890, Pf01266, Pf01593, Pf03486, Pf07992, Pf13450, Pf13454	[GO:0005739]; GO:0043231; GO:0044444; GO:0043227; GO:0043229; GO:0005737; GO:0044424; GO:0043226; GO:0005622; GO:0044464; GO:0005575; GO:0005623 [GO:0009507]; GO:0009536; GO:0043231; GO:0044444; GO:0043227; GO:0043229; GO:0005737; GO:0044424; GO:0043226; GO:0005622; GO:0044464; GO:0005575; GO:0005623 [GO:0009509]; GO:0009536; GO:0043231; GO:0044444; GO:0043227; GO:0043229; GO:0005737; GO:0044424;…	819647	AT3G04870	ZDS	3	ath01100; ath00906; ath01110	Metabolic pathways; Carotenoid biosynthesis; Biosynthesis of secondary metabolites			0	6.74421	6.98797	7.01638	6.86609	0.172364	2.51037	6.91076	6.91286	6.88456	6.90273	0.0157664	0.228409	6.77605	6.7298	6.86341	6.78975	0.0678521	0.999331	6.85663	6.83691
1764	AT1G12000.1	K00895	Phosphofructokinase family protein	15.37	7	3	23	2	1	566	61.4	6.1	70.75	3		metabolic process;response to stimulus	cytoplasm;cytosol;membrane	catalytic activity;metal ion binding;nucleotide binding	Pf00365	[GO:0003824]; GO:0003674 [GO:0003872]; GO:0008443; GO:0016773; GO:0019200; GO:0016772; GO:0016301; GO:0016740; GO:0003824; GO:0003674 [GO:0005524]; GO:0032559; GO:0035639; GO:0030554; GO:0032555; GO:0043168; GO:1901265; GO:0017076; GO:0032553; GO:0043167; GO:0097159; GO:1901363; GO:0000166; GO:0097367; GO:0005488; GO:0036094; GO:0003674 [GO:0005618]; GO:0030312; GO:0044464; GO:0071944; GO:0005575…	837752	AT1G12000	AT1G12000	1	ath01100; ath01110; ath00051; ath00010; ath00030	Metabolic pathways; Biosynthesis of secondary metabolites; Fructose and mannose metabolism; Glycolysis / Gluconeogenesis; Pentose phosphate pathway			0	5.21036	5.25349	5.16247	5.23192	0.0304948	0.582861	5.22372	5.12235	4.98987	5.11198	0.117273	2.29408	5.34088	5.24134	5.11197	5.2314	0.114779	2.19405	5.39572	5.48114
1196	AT2G39730.1		rubisco activase	347.692	74	27	2049	27	1	474	51.9	6.15	6881.19	27		defense response;regulation of biological process;response to stimulus	extracellular;membrane;nucleus	enzyme regulator activity;nucleotide binding	Pf00004, Pf06309	[GO:0000166]; GO:0036094; GO:1901265; GO:0005488; GO:0097159; GO:1901363; GO:0003674 [GO:0005524]; GO:0032559; GO:0035639; GO:0030554; GO:0032555; GO:0043168; GO:1901265; GO:0017076; GO:0032553; GO:0043167; GO:0097159; GO:1901363; GO:0000166; GO:0097367; GO:0005488; GO:0036094; GO:0003674 [GO:0005618]; GO:0030312; GO:0044464; GO:0071944; GO:0005575; GO:0005623 [GO:0005634]; GO:0043231; GO:0043227…	818558	AT2G39730	RCA	2					0	9.3882	9.49806	9.42798	9.44313	0.0776866	0.822678	9.43694	9.44632	9.41507	9.43278	0.016035	0.169992	9.31738	9.19095	9.3631	9.29048	0.0891736	0.959839	9.37407	9.30925
1457	AT1G74070.1	K03768	Cyclophilin-like peptidyl-prolyl cis-trans isomerase family protein	17.611	16	4	40	4	1	317	34.4	9.47	132.74	4		metabolic process		catalytic activity	Pf00160	[GO:0000413]; GO:0018208; GO:0018193; GO:0006464; GO:0036211; GO:0044267; GO:0019538; GO:0043412; GO:0044260; GO:0043170; GO:0044238; GO:1901564; GO:0044237; GO:0071704; GO:0008152; GO:0006807; GO:0009987; GO:0008150 [GO:0003755]; GO:0016859; GO:0140096; GO:0016853; GO:0003824; GO:0003674 [GO:0006457]; GO:0009987; GO:0008150 [GO:0009507]; GO:0009536; GO:0043231; GO:0044444; GO:0043227; GO:0043229…	843747	AT1G74070	AT1G74070	1					0	6.15053	6.49686	6.40315	6.3237	0.244894	3.87263	6.63637	6.68163	6.51777	6.61192	0.0846209	1.27982	6.2963	6.28574	6.36871	6.31692	0.0451608	0.714919	6.03777	6.34338
646	AT4G16210.1	K01692	enoyl-CoA hydratase/isomerase A	10.159	15	3	9	3	1	265	28.8	9.06	25.1	3		metabolic process	cytosol;mitochondrion	catalytic activity	Pf00378	[GO:0003824]; GO:0003674 [GO:0004300]; GO:0016836; GO:0016835; GO:0016829; GO:0003824; GO:0003674 [GO:0005739]; GO:0043231; GO:0044444; GO:0043227; GO:0043229; GO:0005737; GO:0044424; GO:0043226; GO:0005622; GO:0044464; GO:0005575; GO:0005623 [GO:0005777]; GO:0042579; GO:0043231; GO:0044444; GO:0043227; GO:0043229; GO:0005737; GO:0044424; GO:0043226; GO:0005622; GO:0044464; GO:0005575; GO:0005623…	827314	AT4G16210	ECHIA	4					0	5.67105	5.85313	5.60458	5.76209	0.128753	2.23448	5.86447	5.89367	5.97279	5.91031	0.0560463	0.948279	5.45942	5.38171	5.77767	5.5396	0.209803	3.78733	5.55998	5.53653
1313	AT2G23350.1	K13126	poly(A) binding protein 4	18.866	9	4	25	4	1	662	71.6	6.86	71.5	4		regulation of biological process;response to stimulus	cytoplasm;cytosol;nucleus	protein binding;RNA binding	Pf00076, Pf00658, Pf08777, Pf13893, Pf14259	[GO:0003676]; GO:0097159; GO:1901363; GO:0005488; GO:0003674 [GO:0003723]; GO:0003676; GO:0097159; GO:1901363; GO:0005488; GO:0003674 [GO:0003729]; GO:0003723; GO:0003676; GO:0097159; GO:1901363; GO:0005488; GO:0003674 [GO:0003743]; GO:0008135; GO:0003723; GO:0003676; GO:0097159; GO:1901363; GO:0005488; GO:0003674 [GO:0005515]; GO:0005488; GO:0003674 [GO:0005634]; GO:0043231; GO:0043227; GO:00432…	816867	AT2G23350	PAB4	2	ath03018; ath03015; ath03013	RNA degradation; mRNA surveillance pathway; RNA transport			0	6.8222	6.6959	6.74887	6.75905	0.0893036	1.32124	6.6622	6.61027	6.47377	6.58208	0.0973252	1.47864	6.82089	6.56552	6.81949	6.7353	0.147033	2.18303	6.76569	6.78811
354	AT5G14660.2	K01462	peptide deformylase 1B	13.437	19	4	22	4	1	273	30.6	8.76	58.9	4		metabolic process	mitochondrion	catalytic activity;metal ion binding	Pf01327	[GO:0005739]; GO:0043231; GO:0044444; GO:0043227; GO:0043229; GO:0005737; GO:0044424; GO:0043226; GO:0005622; GO:0044464; GO:0005575; GO:0005623 [GO:0006412]; GO:0010467; GO:0034645; GO:0043043; GO:0044267; GO:0043170; GO:0009059; GO:0044249; GO:0044260; GO:0006518; GO:0043604; GO:1901566; GO:0019538; GO:0071704; GO:1901576; GO:0009058; GO:0044237; GO:0043603; GO:1901564; GO:0044271; GO:0044238; …	831318	AT5G14660	PDF1B	5					0	6.44892	6.54715	6.65985	6.49803	0.0694586	1.06892	6.62193	6.54671	6.57978	6.5828	0.0376979	0.572672	6.2656	6.34676	6.2983	6.30355	0.0408368	0.647838	6.4191	6.43974
436	AT5G03630.1	K08232	Pyridine nucleotide-disulphide oxidoreductase family protein	41.618	37	10	82	10	1	435	47.5	5.31	249.16	10		metabolic process;response to stimulus	cytoplasm;cytosol	catalytic activity;nucleotide binding	Pf00070, Pf07992	[GO:0005737]; GO:0044424; GO:0005622; GO:0044464; GO:0005575; GO:0005623 [GO:0005829]; GO:0044444; GO:0005737; GO:0044424; GO:0005622; GO:0044464; GO:0005575; GO:0005623 [GO:0009570]; GO:0009532; GO:0044434; GO:0044435; GO:0009507; GO:0009536; GO:0044444; GO:0044446; GO:0043231; GO:0005737; GO:0044424; GO:0043229; GO:0044422; GO:0043227; GO:0005622; GO:0044464; GO:0043226; GO:0005575; GO:0005623 …	831774	AT5G03630	ATMDAR2	5	ath01100; ath00053	Metabolic pathways; Ascorbate and aldarate metabolism			0	6.99092	6.8912	6.77642	6.94106	0.0705078	1.01581	6.96956	7.0977	7.01659	7.02795	0.0648193	0.922308	6.92282	7.13165	7.1668	7.07376	0.13189	1.86449	7.23019	7.15936
1715	AT1G18060.1		unknown protein; INVOLVED IN: biological_process unknown; LOCATED IN: chloroplast; EXPRESSED IN: 22 plant structures; EXPRESSED DURING: 13 growth stages; Has 74 Blast hits to 74 proteins in 29 species: Archae - 0; Bacteria - 19; Metazoa - 0; Fungi - 0; Plants - 49; Viruses - 0; Other Eukaryotes - 6 (source: NCBI BLink).	8.241	15	2	2	2	1	226	25.2	9.64	5.77	2						[GO:0008150] [GO:0009507]; GO:0009536; GO:0043231; GO:0044444; GO:0043227; GO:0043229; GO:0005737; GO:0044424; GO:0043226; GO:0005622; GO:0044464; GO:0005575; GO:0005623	838386	AT1G18060	AT1G18060	1					0	5.69172	5.7821	5.57746	5.73691	0.0639059	1.11394	5.58346	5.56104	5.60477	5.58309	0.0218678	0.391679	#NUM!	#NUM!	5.35719	#NUM!	#NUM!	#NUM!	5.53188	5.51529
1139	AT2G45770.2	K03110	signal recognition particle receptor protein, chloroplast (FTSY)	17.987	13	4	21	4	1	373	40.4	7.25	59.45	4		cell organization and biogenesis;metabolic process;transport	membrane	metal ion binding;nucleotide binding;protein binding	Pf00448, Pf02881	[GO:0005515]; GO:0005488; GO:0003674 [GO:0005525]; GO:0032550; GO:0032561; GO:0035639; GO:0001883; GO:0032549; GO:0019001; GO:0032555; GO:0043168; GO:1901265; GO:0001882; GO:0017076; GO:0032553; GO:0043167; GO:0097159; GO:1901363; GO:0036094; GO:0097367; GO:0000166; GO:0005488; GO:0003674 [GO:0005786]; GO:0048500; GO:0030529; GO:0044444; GO:0044424; GO:1990904; GO:0005737; GO:0005622; GO:0044464;…	819185	AT2G45770	CPFTSY	2					0	5.95826	6.11353	6.24405	6.03589	0.109795	1.81903	6.23602	6.27168	6.31301	6.27357	0.0385312	0.614183	6.19869	5.73809	6.07295	6.00324	0.238083	3.9659	6.11699	5.85248
1356	AT2G17265.1	K00872	homoserine kinase	30.211	25	4	29	4	1	370	38.5	8.29	98.2	4		defense response;metabolic process;response to stimulus		catalytic activity;nucleotide binding	Pf00288, Pf08544	[GO:0000166]; GO:0036094; GO:1901265; GO:0005488; GO:0097159; GO:1901363; GO:0003674 [GO:0004413]; GO:0016773; GO:0019202; GO:0016772; GO:0016301; GO:0016740; GO:0003824; GO:0003674 [GO:0005524]; GO:0032559; GO:0035639; GO:0030554; GO:0032555; GO:0043168; GO:1901265; GO:0017076; GO:0032553; GO:0043167; GO:0097159; GO:1901363; GO:0000166; GO:0097367; GO:0005488; GO:0036094; GO:0003674 [GO:0006566]…	816232	AT2G17265	HSK	2	ath01110; ath01100; ath00260; ath01230	Biosynthesis of secondary metabolites; Metabolic pathways; Glycine, serine and threonine metabolism; Biosynthesis of amino acids			0	6.31193	6.5489	6.60877	6.43041	0.167565	2.60582	6.57706	6.63472	6.53919	6.58366	0.0481072	0.730706	6.42411	6.47456	6.16478	6.35448	0.166209	2.61562	6.25676	6.39655
831	AT3G53420.1	K09872	plasma membrane intrinsic protein 2A	13.823	14	3	25	3	1	287	30.5	8.4	64.61	3		response to stimulus;transport	membrane;vacuole	protein binding;RNA binding;transporter activity	Pf00230	[GO:0003729]; GO:0003723; GO:0003676; GO:0097159; GO:1901363; GO:0005488; GO:0003674 [GO:0005215]; GO:0003674 [GO:0005773]; GO:0043231; GO:0044444; GO:0043227; GO:0043229; GO:0005737; GO:0044424; GO:0043226; GO:0005622; GO:0044464; GO:0005575; GO:0005623 [GO:0005886]; GO:0016020; GO:0044464; GO:0071944; GO:0005575; GO:0005623 [GO:0005887]; GO:0016021; GO:0031226; GO:0031224; GO:0044459; GO:004442…	824510	AT3G53420	PIP2A	3					0	7.22505	6.90396	6.89917	7.06451	0.227043	3.21386	7.15055	6.77548	7.01139	6.97914	0.189606	2.71676	7.27935	7.12544	7.30969	7.23816	0.0987909	1.36486	7.34195	7.32499
1318	AT2G22360.1	K03686	DNAJ heat shock family protein	15.792	13	4	14	3	1	442	47.7	9.11	43.58	4		metabolic process;response to stimulus	membrane;mitochondrion	metal ion binding;nucleotide binding;protein binding	Pf00226, Pf00684, Pf01556	[GO:0005524]; GO:0032559; GO:0035639; GO:0030554; GO:0032555; GO:0043168; GO:1901265; GO:0017076; GO:0032553; GO:0043167; GO:0097159; GO:1901363; GO:0000166; GO:0097367; GO:0005488; GO:0036094; GO:0003674 [GO:0005739]; GO:0043231; GO:0044444; GO:0043227; GO:0043229; GO:0005737; GO:0044424; GO:0043226; GO:0005622; GO:0044464; GO:0005575; GO:0005623 [GO:0006457]; GO:0009987; GO:0008150 [GO:0009408]…	816768	AT2G22360	AT2G22360	2					1	5.90415	6.13739	6.24938	6.02077	0.164923	2.73924	6.15963	6.15465	6.00262	6.10563	0.0892427	1.46165	5.88914	5.59717	6.11169	5.866	0.258043	4.39896	5.75686	5.65598
1815	AT1G05385.1		photosystem II 11 kDa protein-related	8.869	15	2	8	2	1	199	22.3	8.35	21.86	2		cell organization and biogenesis			Pf13326	[GO:0003674] [GO:0009507]; GO:0009536; GO:0043231; GO:0044444; GO:0043227; GO:0043229; GO:0005737; GO:0044424; GO:0043226; GO:0005622; GO:0044464; GO:0005575; GO:0005623 [GO:0009536]; GO:0043231; GO:0044444; GO:0043227; GO:0043229; GO:0005737; GO:0044424; GO:0043226; GO:0005622; GO:0044464; GO:0005575; GO:0005623 [GO:0009543]; GO:0009534; GO:0031978; GO:0044434; GO:0031976; GO:0031977; GO:0044435…	837040	AT1G05385	LPA19	1					0	5.97772	5.94268	6.08289	5.9602	0.0247805	0.415766	5.97847	6.12546	6.16962	6.09118	0.100076	1.64297	5.61732	5.6562	5.18976	5.48776	0.258806	4.71605	5.61203	5.83314
1225	AT2G35780.1	K16297	serine carboxypeptidase-like 26	10.959	7	2	14	2	1	452	51.5	6.92	36.77	2		metabolic process	extracellular;vacuole	catalytic activity	Pf00450	[GO:0004180]; GO:0008238; GO:0070011; GO:0008233; GO:0016787; GO:0140096; GO:0003824; GO:0003674 [GO:0004185]; GO:0004180; GO:0070008; GO:0008238; GO:0008236; GO:0070011; GO:0017171; GO:0008233; GO:0016787; GO:0140096; GO:0003824; GO:0003674 [GO:0005576]; GO:0005575 [GO:0005773]; GO:0043231; GO:0044444; GO:0043227; GO:0043229; GO:0005737; GO:0044424; GO:0043226; GO:0005622; GO:0044464; GO:0005575…	818150	AT2G35780	scpl26	2					0	5.78378	6.07722	5.69675	5.9305	0.207488	3.49866	5.86126	5.95719	5.8139	5.87745	0.073006	1.24214	5.95771	5.81554	6.04516	5.93947	0.115891	1.9512	6.09292	6.0375
619	AT4G20360.1	K02358	RAB GTPase homolog E1B	163.436	55	18	474	17	1	476	51.6	6.19	1640.72	18		metabolic process	cytosol;extracellular;membrane;nucleus	catalytic activity;nucleotide binding;protein binding;RNA binding	Pf00009, Pf03143, Pf03144	[GO:0000166]; GO:0036094; GO:1901265; GO:0005488; GO:0097159; GO:1901363; GO:0003674 [GO:0003746]; GO:0008135; GO:0003723; GO:0003676; GO:0097159; GO:1901363; GO:0005488; GO:0003674 [GO:0003924]; GO:0017111; GO:0016462; GO:0016818; GO:0016817; GO:0016787; GO:0003824; GO:0003674 [GO:0005515]; GO:0005488; GO:0003674 [GO:0005525]; GO:0032550; GO:0032561; GO:0035639; GO:0001883; GO:0032549; GO:001900…	827784	AT4G20360	RABE1b	4					1	8.39097	8.55125	8.52507	8.47111	0.11334	1.33796	8.52049	8.46506	8.44216	8.4759	0.0402749	0.47517	8.54735	8.35472	8.40623	8.4361	0.099728	1.18216	8.37643	8.37077
867	AT3G48750.1	K02206	cell division control 2	12.398	11	3	11	3	1	294	34	6.92	28.28	3		cell differentiation;cell division;cell organization and biogenesis;development;metabolic process;regulation of biological process;response to stimulus	cytoplasm;cytosol;membrane;nucleus	catalytic activity;nucleotide binding;protein binding	Pf00069, Pf07714, Pf14531	[GO:0000166]; GO:0036094; GO:1901265; GO:0005488; GO:0097159; GO:1901363; GO:0003674 [GO:0000226]; GO:0007010; GO:0007017; GO:0006996; GO:0009987; GO:0016043; GO:0008150; GO:0071840 [GO:0000911]; GO:1902410; GO:0000281; GO:0032506; GO:1903047; GO:0061640; GO:0000910; GO:0022402; GO:0000278; GO:0051301; GO:0007049; GO:0009987; GO:0008150 [GO:0004672]; GO:0016301; GO:0016773; GO:0140096; GO:0016772…	824036	AT3G48750	CDC2	3					0	6.00537	5.55934	5.60545	5.78235	0.315394	5.45442	5.70977	5.77832	5.8375	5.7752	0.0639227	1.10685	6.07879	5.99385	5.70447	5.9257	0.196244	3.31174	5.9061	5.97242
1262	AT2G30970.1	K14455	aspartate aminotransferase 1	56.287	32	10	74	10	1	430	47.7	8.19	196.77	10		metabolic process;response to stimulus	mitochondrion;organelle lumen	catalytic activity;metal ion binding	Pf00155	[GO:0003824]; GO:0003674 [GO:0004069]; GO:0008483; GO:0016769; GO:0016740; GO:0003824; GO:0003674 [GO:0005507]; GO:0046914; GO:0046872; GO:0043169; GO:0043167; GO:0005488; GO:0003674 [GO:0005739]; GO:0043231; GO:0044444; GO:0043227; GO:0043229; GO:0005737; GO:0044424; GO:0043226; GO:0005622; GO:0044464; GO:0005575; GO:0005623 [GO:0005759]; GO:0044429; GO:0070013; GO:0005739; GO:0044444; GO:004444…	817648	AT2G30970	ASP1	2	ath00330; ath01230; ath01210; ath00350; ath01100; ath00220; ath00270; ath01200; ath00960; ath00360; ath00710; ath00250; ath00400; ath00950; ath01110	Arginine and proline metabolism; Biosynthesis of amino acids; 2-Oxocarboxylic acid metabolism; Tyrosine metabolism; Metabolic pathways; Arginine biosynthesis; Cysteine and methionine metabolism; Carbon metabolism; Tropane, piperidine and pyridine alkaloid biosynthesis; Phenylalanine metabolism; Carbon fixation in photosynthetic organisms; Alanine, aspartate and glutamate metabolism; Phenylalanine…			0	7.26543	7.26495	7.24644	7.26519	0.000339934	0.00467895	7.2082	7.21268	7.20467	7.20851	0.00401322	0.0556733	7.21565	7.16442	7.19886	7.19298	0.0261143	0.363053	7.10699	7.15427
864	AT3G48990.1	K22133	AMP-dependent synthetase and ligase family protein	40.811	28	10	87	10	1	514	55.5	6.54	242.76	10	Acetyl [N-Term]	defense response;metabolic process;regulation of biological process;response to stimulus	cytoplasm;cytosol;extracellular;mitochondrion	catalytic activity;nucleotide binding	Pf00501, Pf13193	[GO:0000166]; GO:0036094; GO:1901265; GO:0005488; GO:0097159; GO:1901363; GO:0003674 [GO:0003824]; GO:0003674 [GO:0005524]; GO:0032559; GO:0035639; GO:0030554; GO:0032555; GO:0043168; GO:1901265; GO:0017076; GO:0032553; GO:0043167; GO:0097159; GO:1901363; GO:0000166; GO:0097367; GO:0005488; GO:0036094; GO:0003674 [GO:0005737]; GO:0044424; GO:0005622; GO:0044464; GO:0005575; GO:0005623 [GO:0005739…	824060	AT3G48990	AT3G48990; AAE3	3					0	7.40478	7.19546	7.44588	7.30012	0.148011	2.02752	7.3785	7.35246	7.43126	7.38741	0.0401458	0.543435	7.21284	7.26305	7.18982	7.2219	0.037446	0.518506	7.24015	7.23065
175	AT5G47840.1	K00939	adenosine monophosphate kinase	33.229	26	5	27	5	1	283	31.4	7.61	79.23	5		metabolic process;regulation of biological process		catalytic activity;nucleotide binding	Pf00406, Pf05191, Pf13207	[GO:0000166]; GO:0036094; GO:1901265; GO:0005488; GO:0097159; GO:1901363; GO:0003674 [GO:0004017]; GO:0016776; GO:0019201; GO:0016772; GO:0019205; GO:0016740; GO:0016301; GO:0003824; GO:0003674 [GO:0005524]; GO:0032559; GO:0035639; GO:0030554; GO:0032555; GO:0043168; GO:1901265; GO:0017076; GO:0032553; GO:0043167; GO:0097159; GO:1901363; GO:0000166; GO:0097367; GO:0005488; GO:0036094; GO:0003674 …	834835	AT5G47840	AMK2	5	ath01100; ath01110; ath00730; ath00230	Metabolic pathways; Biosynthesis of secondary metabolites; Thiamine metabolism; Purine metabolism			0	6.46121	6.88436	7.01551	6.67279	0.299211	4.48405	6.93869	6.93787	7.00094	6.95917	0.0361806	0.519899	6.9156	6.70592	6.71544	6.77899	0.118406	1.74666	6.80857	6.57851
305	AT5G19820.1	K20222	ARM repeat superfamily protein	56.754	19	13	43	13	1	1116	123.7	4.87	115.77	13		regulation of biological process;transport	cytosol;membrane	catalytic activity;protein binding;transporter activity	Pf02985, Pf13513, Pf13646	[GO:0000060]; GO:0006606; GO:0006886; GO:0017038; GO:0034504; GO:0051170; GO:0072594; GO:0015031; GO:0034613; GO:0046907; GO:0033365; GO:0006913; GO:0045184; GO:0015833; GO:0008104; GO:0070727; GO:0006810; GO:0051641; GO:0051649; GO:0051169; GO:0051234; GO:0042886; GO:0071702; GO:0033036; GO:0051179; GO:0071705; GO:0008150 [GO:0005488]; GO:0003674 [GO:0005515]; GO:0005488; GO:0003674 [GO:0005618]…	832102	AT5G19820	emb2734	5					0	6.75155	6.99034	7.09514	6.87094	0.16885	2.45745	7.10382	7.02351	7.00539	7.04424	0.0523893	0.743719	6.74401	6.44077	6.84711	6.6773	0.211227	3.16336	6.81912	6.89042
803	AT3G55440.1	K01803	triosephosphate isomerase	88.457	85	14	383	13	1	254	27.2	5.5	1182.27	14		metabolic process;response to stimulus	cytoplasm;cytosol;extracellular;Golgi;membrane;mitochondrion;vacuole	catalytic activity;metal ion binding	Pf00121	[GO:0003824]; GO:0003674 [GO:0004807]; GO:0016861; GO:0016860; GO:0016853; GO:0003824; GO:0003674 [GO:0005507]; GO:0046914; GO:0046872; GO:0043169; GO:0043167; GO:0005488; GO:0003674 [GO:0005618]; GO:0030312; GO:0044464; GO:0071944; GO:0005575; GO:0005623 [GO:0005737]; GO:0044424; GO:0005622; GO:0044464; GO:0005575; GO:0005623 [GO:0005739]; GO:0043231; GO:0044444; GO:0043227; GO:0043229; GO:00057…	824710	AT3G55440	TPI	3	ath01110; ath01100; ath01230; ath00010; ath01200; ath00710; ath00562; ath00051	Biosynthesis of secondary metabolites; Metabolic pathways; Biosynthesis of amino acids; Glycolysis / Gluconeogenesis; Carbon metabolism; Carbon fixation in photosynthetic organisms; Inositol phosphate metabolism; Fructose and mannose metabolism			1	8.16622	8.17423	8.2627	8.17023	0.00567004	0.0693989	8.11286	8.16811	8.20769	8.16289	0.0476313	0.583511	8.16425	8.16302	8.19261	8.17329	0.0167437	0.204859	8.26567	8.31722
567	AT4G26690.1		PLC-like phosphodiesterase family protein	41.436	16	9	77	8	1	759	82.5	5.54	209	9		cell differentiation;cell growth;cell organization and biogenesis;metabolic process	membrane	catalytic activity	Pf03009	[GO:0005886]; GO:0016020; GO:0044464; GO:0071944; GO:0005575; GO:0005623 [GO:0006071]; GO:0019400; GO:0019751; GO:0044262; GO:0006066; GO:0005975; GO:0044237; GO:0044281; GO:1901615; GO:0044238; GO:0071704; GO:0008152; GO:0009987; GO:0008150 [GO:0006629]; GO:0044238; GO:0071704; GO:0008152; GO:0008150 [GO:0008081]; GO:0042578; GO:0016788; GO:0016787; GO:0003824; GO:0003674 [GO:0008889]; GO:000808…	828776	AT4G26690	SHV3	4					0	6.58716	6.74565	6.63059	6.6664	0.112069	1.6811	6.71712	6.85931	6.74629	6.77424	0.0751045	1.10868	6.80222	6.75804	6.50376	6.688	0.161084	2.40856	6.63038	6.38278
128	AT5G54900.1		RNA-binding protein 45A	11.205	9	2	8	2	1	387	42.3	6.55	25.44	2		metabolic process	cytosol;nucleus	RNA binding	Pf00076, Pf13893, Pf14259, Pf14605	[GO:0003676]; GO:0097159; GO:1901363; GO:0005488; GO:0003674 [GO:0003723]; GO:0003676; GO:0097159; GO:1901363; GO:0005488; GO:0003674 [GO:0003729]; GO:0003723; GO:0003676; GO:0097159; GO:1901363; GO:0005488; GO:0003674 [GO:0005634]; GO:0043231; GO:0043227; GO:0043229; GO:0043226; GO:0044424; GO:0005575; GO:0005622; GO:0044464; GO:0005623 [GO:0005829]; GO:0044444; GO:0005737; GO:0044424; GO:000562…	835581	AT5G54900	RBP45A	5					0	5.64419	5.63336	5.65475	5.63878	0.00765633	0.13578	5.44799	5.57683	5.51717	5.514	0.0644752	1.1693	5.56849	5.71513	5.96312	5.74891	0.199473	3.46974	5.68603	5.62744
870	AT3G48690.1		alpha/beta-Hydrolases superfamily protein	32.177	23	4	39	4	1	324	35.5	5.43	128.65	4		metabolic process	cytoplasm;cytosol;nucleus	catalytic activity	Pf00135, Pf07859, Pf10340, Pf12695	[GO:0005634]; GO:0043231; GO:0043227; GO:0043229; GO:0043226; GO:0044424; GO:0005575; GO:0005622; GO:0044464; GO:0005623 [GO:0005737]; GO:0044424; GO:0005622; GO:0044464; GO:0005575; GO:0005623 [GO:0005829]; GO:0044444; GO:0005737; GO:0044424; GO:0005622; GO:0044464; GO:0005575; GO:0005623 [GO:0008152]; GO:0008150 [GO:0009056]; GO:0008152; GO:0008150 [GO:0016787]; GO:0003824; GO:0003674 [GO:00526…	824030	AT3G48690	CXE12	3					0	6.64645	6.77025	6.72533	6.70835	0.0875398	1.30494	6.73441	6.75976	6.83115	6.77511	0.0501625	0.740394	6.656	6.49461	6.57618	6.5756	0.0806929	1.22716	6.53543	6.67176
796	AT3G56490.1		HIS triad family protein 3	8.253	20	2	10	2	1	147	16	7.2	26.04	2		metabolic process	cytosol;membrane	catalytic activity;metal ion binding;nucleotide binding;protein binding	Pf01230, Pf11969	[GO:0000166]; GO:0036094; GO:1901265; GO:0005488; GO:0097159; GO:1901363; GO:0003674 [GO:0003824]; GO:0003674 [GO:0005080]; GO:0019901; GO:0019900; GO:0019899; GO:0005515; GO:0005488; GO:0003674 [GO:0005777]; GO:0042579; GO:0043231; GO:0044444; GO:0043227; GO:0043229; GO:0005737; GO:0044424; GO:0043226; GO:0005622; GO:0044464; GO:0005575; GO:0005623 [GO:0005829]; GO:0044444; GO:0005737; GO:004442…	824816	AT3G56490	HIT3	3					0	6.53921	6.32666	6.32695	6.43293	0.150295	2.33634	6.22358	6.27205	6.2625	6.25271	0.0256767	0.410649	6.45068	6.53745	6.48156	6.4899	0.0439808	0.67768	6.49715	6.55436
967	AT3G18860.1	K14018	transducin family protein / WD-40 repeat family protein	27.341	12	6	19	6	1	760	84.2	5.58	60.91	6			cytosol;nucleus	nucleotide binding;protein binding	Pf00400, Pf08324, Pf09070	[GO:0000166]; GO:0036094; GO:1901265; GO:0005488; GO:0097159; GO:1901363; GO:0003674 [GO:0005515]; GO:0005488; GO:0003674 [GO:0005634]; GO:0043231; GO:0043227; GO:0043229; GO:0043226; GO:0044424; GO:0005575; GO:0005622; GO:0044464; GO:0005623 [GO:0005829]; GO:0044444; GO:0005737; GO:0044424; GO:0005622; GO:0044464; GO:0005575; GO:0005623 [GO:0008150] [GO:0009506]; GO:0005911; GO:0055044; GO:00300…	821419	AT3G18860	AT3G18860	3	ath04141	Protein processing in endoplasmic reticulum			0	6.09862	6.25056	6.08294	6.17459	0.107436	1.73997	6.06069	6.15775	6.11095	6.1098	0.0485376	0.794422	5.76421	6.2099	6.03601	6.00337	0.22463	3.74174	6.34361	6.22615
689	AT4G11010.1	K00940	nucleoside diphosphate kinase 3	16.065	21	4	44	4	1	238	25.7	9.23	125.7	4		metabolic process;response to stimulus	cytosol;Golgi;membrane;mitochondrion	catalytic activity;metal ion binding;nucleotide binding	Pf00334	[GO:0000166]; GO:0036094; GO:1901265; GO:0005488; GO:0097159; GO:1901363; GO:0003674 [GO:0004550]; GO:0016776; GO:0019205; GO:0016772; GO:0016301; GO:0016740; GO:0003824; GO:0003674 [GO:0005524]; GO:0032559; GO:0035639; GO:0030554; GO:0032555; GO:0043168; GO:1901265; GO:0017076; GO:0032553; GO:0043167; GO:0097159; GO:1901363; GO:0000166; GO:0097367; GO:0005488; GO:0036094; GO:0003674 [GO:0005739]…	826702	AT4G11010	NDPK3	4	ath04016; ath01100; ath00240; ath00230; ath01110	MAPK signaling pathway - plant; Metabolic pathways; Pyrimidine metabolism; Purine metabolism; Biosynthesis of secondary metabolites			0	7.02328	7.13998	7.08376	7.08163	0.0825248	1.16534	7.19455	7.13333	7.19226	7.17338	0.0347001	0.483735	7.23242	7.0746	6.92382	7.07695	0.154317	2.18055	7.07774	7.10863
1614	AT1G34430.1	K00627	2-oxoacid dehydrogenases acyltransferase family protein	29.242	22	6	11	4	1	465	48.3	8.78	30.31	6		metabolic process	membrane;mitochondrion;ribosome	catalytic activity;protein binding	Pf00198, Pf00364	[GO:0004147]; GO:0030523; GO:0016417; GO:0016747; GO:0016746; GO:0016740; GO:0003824; GO:0003674 [GO:0004742]; GO:0016418; GO:0030523; GO:0140096; GO:0016407; GO:0016417; GO:0003824; GO:0016747; GO:0003674; GO:0016746; GO:0016740 [GO:0004772]; GO:0008374; GO:0016747; GO:0016746; GO:0016740; GO:0003824; GO:0003674 [GO:0005739]; GO:0043231; GO:0044444; GO:0043227; GO:0043229; GO:0005737; GO:0044424…	840346	AT1G34430	EMB3003	1	ath01110; ath01100; ath00020; ath00620; ath00010; ath01200	Biosynthesis of secondary metabolites; Metabolic pathways; Citrate cycle (TCA cycle); Pyruvate metabolism; Glycolysis / Gluconeogenesis; Carbon metabolism			0	6.26459	5.25279	6.00389	5.75869	0.715451	12.4239	4.66142	5.88208	5.91119	5.4849	0.713303	13.0049	6.19241	6.2076	5.99295	6.13099	0.119788	1.95381	6.2815	6.14109
369	AT5G13280.1	K00928	aspartate kinase 1	16.995	10	4	12	4	1	569	62.3	6.8	26.96	4		metabolic process		catalytic activity;nucleotide binding	Pf00696	[GO:0000166]; GO:0036094; GO:1901265; GO:0005488; GO:0097159; GO:1901363; GO:0003674 [GO:0004072]; GO:0016774; GO:0019202; GO:0016772; GO:0016301; GO:0016740; GO:0003824; GO:0003674 [GO:0005524]; GO:0032559; GO:0035639; GO:0030554; GO:0032555; GO:0043168; GO:1901265; GO:0017076; GO:0032553; GO:0043167; GO:0097159; GO:1901363; GO:0000166; GO:0097367; GO:0005488; GO:0036094; GO:0003674 [GO:0008652]…	831169	AT5G13280	AK-LYS1	5	ath01230; ath01210; ath01110; ath01100; ath00261; ath00260; ath00270; ath00300	Biosynthesis of amino acids; 2-Oxocarboxylic acid metabolism; Biosynthesis of secondary metabolites; Metabolic pathways; Monobactam biosynthesis; Glycine, serine and threonine metabolism; Cysteine and methionine metabolism; Lysine biosynthesis			0	5.47657	6.22687	6.2113	5.85172	0.530538	9.06636	6.10267	6.15068	5.92226	6.05854	0.120434	1.98784	5.60939	6.05946	5.42508	5.69798	0.326339	5.72728	5.42992	5.79235
1716	AT1G17890.1	K02377	NAD(P)-binding Rossmann-fold superfamily protein	10.638	12	3	17	3	1	328	36.2	6.74	46.09	3		metabolic process	cytoplasm;extracellular	catalytic activity;metal ion binding	Pf01073, Pf01370, Pf04321	[GO:0003824]; GO:0003674 [GO:0003854]; GO:0033764; GO:0016229; GO:0016616; GO:0016491; GO:0016614; GO:0003824; GO:0003674 [GO:0005576]; GO:0005575 [GO:0005737]; GO:0044424; GO:0005622; GO:0044464; GO:0005575; GO:0005623 [GO:0006694]; GO:0008202; GO:0008610; GO:1901362; GO:0006629; GO:1901360; GO:1901576; GO:0044238; GO:0071704; GO:0009058; GO:0008152; GO:0008150 [GO:0008152]; GO:0008150 [GO:00092…	838368	AT1G17890	GER2	1	ath00051; ath00520; ath01100	Fructose and mannose metabolism; Amino sugar and nucleotide sugar metabolism; Metabolic pathways			0	6.27235	6.27923	6.11531	6.27579	0.00486627	0.0775403	6.21563	6.21868	6.26984	6.23471	0.0304566	0.4885	6.3684	6.3892	6.34788	6.36849	0.0206567	0.324357	6.37391	6.49133
166	AT5G48930.1	K13065	hydroxycinnamoyl-CoA shikimate/quinate hydroxycinnamoyl transferase	7.578	7	2	8	2	1	433	47.9	6.67	24.45	2		cell organization and biogenesis;metabolic process;regulation of biological process	cytoplasm;cytosol;membrane	catalytic activity;protein binding	Pf02458	[GO:0005515]; GO:0005488; GO:0003674 [GO:0005737]; GO:0044424; GO:0005622; GO:0044464; GO:0005575; GO:0005623 [GO:0005829]; GO:0044444; GO:0005737; GO:0044424; GO:0005622; GO:0044464; GO:0005575; GO:0005623 [GO:0009809]; GO:0009699; GO:0009808; GO:0009698; GO:0019438; GO:0044550; GO:1901362; GO:0006725; GO:0019748; GO:1901360; GO:0044249; GO:0009058; GO:1901576; GO:0044237; GO:0008152; GO:0071704…	834951	AT5G48930	HCT	5	ath01110; ath00945; ath00940; ath01100; ath00941	Biosynthesis of secondary metabolites; Stilbenoid, diarylheptanoid and gingerol biosynthesis; Phenylpropanoid biosynthesis; Metabolic pathways; Flavonoid biosynthesis			0	6.16589	5.85224	5.74132	6.00906	0.221782	3.6908	5.8062	5.69511	5.61062	5.70398	0.0980918	1.71971	5.60299	5.20205	5.3444	5.38315	0.203261	3.77589	5.31489	5.4068
1282	AT2G27730.1		copper ion binding	12.63	34	3	28	3	1	113	11.9	9.64	69.5	3		metabolic process	membrane;mitochondrion;vacuole	metal ion binding		[GO:0005507]; GO:0046914; GO:0046872; GO:0043169; GO:0043167; GO:0005488; GO:0003674 [GO:0005730]; GO:0031981; GO:0043232; GO:0044428; GO:0070013; GO:0043228; GO:0043229; GO:0005634; GO:0044446; GO:0043233; GO:0044424; GO:0043226; GO:0043231; GO:0044422; GO:0031974; GO:0005622; GO:0044464; GO:0005575; GO:0043227; GO:0005623 [GO:0005739]; GO:0043231; GO:0044444; GO:0043227; GO:0043229; GO:0005737;…	817319	AT2G27730	AT2G27730	2					0	6.27266	6.08727	6.07874	6.17996	0.131094	2.12127	5.86762	4.27082	5.92954	5.35599	0.940296	17.556	6.12588	5.97909	6.18353	6.09617	0.10541	1.72911	6.19285	6.16468
408	AT5G08380.1	K07407	alpha-galactosidase 1	52.642	36	11	136	11	1	410	45.7	6.67	380.07	11		cell organization and biogenesis;metabolic process	extracellular	catalytic activity	Pf02065, Pf10566	[GO:0003824]; GO:0003674 [GO:0004553]; GO:0016798; GO:0016787; GO:0003824; GO:0003674 [GO:0004557]; GO:0015925; GO:0004553; GO:0016798; GO:0016787; GO:0003824; GO:0003674 [GO:0005576]; GO:0005575 [GO:0005618]; GO:0030312; GO:0044464; GO:0071944; GO:0005575; GO:0005623 [GO:0005975]; GO:0044238; GO:0071704; GO:0008152; GO:0008150 [GO:0008152]; GO:0008150 [GO:0009505]; GO:0005618; GO:0030312; GO:004…	830736	AT5G08380	AGAL1	5	ath00600; ath00603; ath00052; ath00561	Sphingolipid metabolism; Glycosphingolipid biosynthesis - globo and isoglobo series; Galactose metabolism; Glycerolipid metabolism			0	7.27919	7.19728	7.14297	7.23823	0.0579196	0.80019	7.03601	7.13046	7.3004	7.15562	0.13398	1.87238	7.28916	7.51851	7.26234	7.35667	0.140798	1.91388	7.39181	7.49135
1207	AT2G38010.2	K12349	Neutral/alkaline non-lysosomal ceramidase	29.918	11	6	33	6	1	792	87.3	8.43	88.02	6		metabolic process	endoplasmic reticulum;extracellular;Golgi	catalytic activity	Pf04734	[GO:0005576]; GO:0005575 [GO:0005783]; GO:0012505; GO:0043231; GO:0044444; GO:0044464; GO:0043227; GO:0043229; GO:0005737; GO:0044424; GO:0005575; GO:0005623; GO:0043226; GO:0005622 [GO:0005794]; GO:0012505; GO:0043231; GO:0044444; GO:0044464; GO:0043227; GO:0043229; GO:0005737; GO:0044424; GO:0005575; GO:0005623; GO:0043226; GO:0005622 [GO:0006665]; GO:0006643; GO:1901564; GO:0044255; GO:0006807…	818379	AT2G38010	AT2G38010	2					0	6.57541	6.2966	5.31855	6.43601	0.197148	3.06321	6.01307	6.05044	6.20732	6.09028	0.103069	1.69236	6.53437	6.87936	6.26713	6.56028	0.306937	4.67872	6.59563	6.75328
178	AT5G47210.1	K13199	Hyaluronan / mRNA binding family	47.892	36	10	128	7	1	357	38	8.78	344.89	10			cytoplasm;membrane;nucleus	RNA binding		[GO:0003723]; GO:0003676; GO:0097159; GO:1901363; GO:0005488; GO:0003674 [GO:0003729]; GO:0003723; GO:0003676; GO:0097159; GO:1901363; GO:0005488; GO:0003674 [GO:0005634]; GO:0043231; GO:0043227; GO:0043229; GO:0043226; GO:0044424; GO:0005575; GO:0005622; GO:0044464; GO:0005623 [GO:0005737]; GO:0044424; GO:0005622; GO:0044464; GO:0005575; GO:0005623 [GO:0005886]; GO:0016020; GO:0044464; GO:007194…	834767	AT5G47210	AT5G47210	5					4	7.47375	7.20592	7.16568	7.33983	0.189385	2.58024	7.18873	7.15148	7.20169	7.18063	0.0260691	0.363048	7.29787	7.31074	7.02983	7.21281	0.1586	2.19887	7.2328	7.26484
1460	AT1G73260.1		kunitz trypsin inhibitor 1	11.386	17	2	10	2	1	215	23.8	7.18	28.68	2		cell death;defense response;regulation of biological process;response to stimulus	extracellular;mitochondrion	enzyme regulator activity	Pf00197	[GO:0002237]; GO:0009617; GO:0010033; GO:0043207; GO:0051707; GO:0042221; GO:0009605; GO:0009607; GO:0051704; GO:0050896; GO:0008150 [GO:0002238]; GO:0009620; GO:0010033; GO:0043207; GO:0051707; GO:0042221; GO:0009605; GO:0009607; GO:0051704; GO:0050896; GO:0008150 [GO:0004866]; GO:0030414; GO:0061135; GO:0004857; GO:0061134; GO:0030234; GO:0098772; GO:0003674 [GO:0005576]; GO:0005575 [GO:0005739…	843660	AT1G73260	KTI1	1					0	5.57718	5.7292	5.8092	5.65319	0.107492	1.90143	5.82394	5.82582	5.82488	5.82488	0.000938959	0.0161198	5.76522	5.65119	5.71194	5.70945	0.0570553	0.999313	5.68612	5.73649
1542	AT1G55480.1		protein containing PDZ domain, a K-box domain, and a TPR region	56.316	44	9	147	9	1	335	37.4	8.12	513.57	9		cell organization and biogenesis;metabolic process;response to stimulus	membrane	protein binding	Pf13414, Pf13424, Pf13432	[GO:0005515]; GO:0005488; GO:0003674 [GO:0009416]; GO:0009314; GO:0009628; GO:0050896; GO:0008150 [GO:0009507]; GO:0009536; GO:0043231; GO:0044444; GO:0043227; GO:0043229; GO:0005737; GO:0044424; GO:0043226; GO:0005622; GO:0044464; GO:0005575; GO:0005623 [GO:0009523]; GO:0009521; GO:0034357; GO:0044436; GO:0098796; GO:0016020; GO:0009579; GO:0044424; GO:0043234; GO:0044425; GO:0005575; GO:0005622…	841995	AT1G55480	ZKT	1					0	7.43284	7.48811	7.57356	7.46047	0.039086	0.523908	7.62512	7.48944	7.58017	7.56491	0.0691118	0.913584	7.49204	7.39717	7.4409	7.44337	0.0474837	0.637933	7.31822	7.44429
913	AT3G27925.1		DegP protease 1	25.505	18	5	29	5	1	439	46.6	6.46	77.93	5		metabolic process;response to stimulus	membrane;mitochondrion;nucleus	catalytic activity;protein binding	Pf00089, Pf13180, Pf13365	[GO:0004252]; GO:0004175; GO:0008236; GO:0070011; GO:0017171; GO:0008233; GO:0016787; GO:0140096; GO:0003824; GO:0003674 [GO:0005515]; GO:0005488; GO:0003674 [GO:0005634]; GO:0043231; GO:0043227; GO:0043229; GO:0043226; GO:0044424; GO:0005575; GO:0005622; GO:0044464; GO:0005623 [GO:0005739]; GO:0043231; GO:0044444; GO:0043227; GO:0043229; GO:0005737; GO:0044424; GO:0043226; GO:0005622; GO:0044464…	822416	AT3G27925	DEGP1; DEG1	3					0	6.56733	6.62718	6.78518	6.59726	0.0423237	0.641535	6.65442	6.79097	6.62342	6.6896	0.0891439	1.33257	6.35903	5.99093	6.34715	6.23237	0.209181	3.35636	5.96889	6.44478
612	AT4G21105.1		cytochrome-c oxidases;electron carriers	8.613	71	3	6	3	1	68	7.7	9.91	17.05	3			membrane;mitochondrion		Pf02238	[GO:0005739]; GO:0043231; GO:0044444; GO:0043227; GO:0043229; GO:0005737; GO:0044424; GO:0043226; GO:0005622; GO:0044464; GO:0005575; GO:0005623 [GO:0005774]; GO:0044437; GO:0098588; GO:0098805; GO:0005773; GO:0044444; GO:0044446; GO:0031090; GO:0016020; GO:0043231; GO:0005737; GO:0044424; GO:0043229; GO:0044422; GO:0043227; GO:0005575; GO:0005622; GO:0044464; GO:0043226; GO:0005623 [GO:0016020];…	827858	AT4G21105	AT4G21105	4					0	6.56363	5.94672	5.85212	6.25517	0.436221	6.97376	6.0836	5.51915	5.97707	5.85994	0.299899	5.11778	6.28718	6.2546	5.98171	6.1745	0.167748	2.71679	6.32906	6.24303
243	AT5G35970.1		P-loop containing nucleoside triphosphate hydrolases superfamily protein	29.405	12	7	22	7	1	961	105	7.77	68.86	7		cell organization and biogenesis;metabolic process;response to stimulus		catalytic activity;DNA binding;nucleotide binding	Pf00270, Pf04851, Pf05970, Pf13086, Pf13087, Pf13245, Pf13538, Pf13604	[GO:0000723]; GO:0006259; GO:0032200; GO:0060249; GO:0044260; GO:0090304; GO:0051276; GO:0042592; GO:0043170; GO:0044237; GO:0006139; GO:0006996; GO:0065008; GO:0071704; GO:0008152; GO:0009987; GO:0006725; GO:0034641; GO:0044238; GO:0046483; GO:1901360; GO:0016043; GO:0065007; GO:0008150; GO:0006807; GO:0071840 [GO:0003676]; GO:0097159; GO:1901363; GO:0005488; GO:0003674 [GO:0003677]; GO:0003676;…	833589	AT5G35970	AT5G35970	5					0	6.85881	6.64003	6.64815	6.74942	0.154703	2.29209	6.63716	6.50951	6.55521	6.56729	0.0646778	0.984848	6.59358	6.54148	6.27084	6.46863	0.173264	2.67853	6.14665	6.4422
427	AT5G04740.1		ACT domain-containing protein	21.168	16	6	29	6	1	301	33.2	5.48	78.59	6		metabolic process	membrane		Pf01842	[GO:0008152]; GO:0008150 [GO:0009507]; GO:0009536; GO:0043231; GO:0044444; GO:0043227; GO:0043229; GO:0005737; GO:0044424; GO:0043226; GO:0005622; GO:0044464; GO:0005575; GO:0005623 [GO:0009535]; GO:0009534; GO:0044434; GO:0055035; GO:0031976; GO:0009507; GO:0044435; GO:0042651; GO:0009579; GO:0031984; GO:0009536; GO:0044444; GO:0044446; GO:0034357; GO:0044424; GO:0043227; GO:0043231; GO:0005737;…	830352	AT5G04740	AT5G04740; ACR12	5					0	7.13744	7.16475	7.0915	7.15109	0.019313	0.270071	7.14107	7.11874	7.0572	7.10567	0.0434337	0.611254	6.96505	6.90955	7.02772	6.96744	0.0591197	0.848514	7.03944	6.9731
1456	AT1G74090.1	K22321	desulfo-glucosinolate sulfotransferase 18	8.91	11	3	12	2	1	350	40.4	5.73	33.97	3		metabolic process	cytoplasm	catalytic activity	Pf00685	[GO:0001517]; GO:0008146; GO:0016782; GO:0016740; GO:0003824; GO:0003674 [GO:0001537]; GO:0008146; GO:0016782; GO:0016740; GO:0003824; GO:0003674 [GO:0004394]; GO:0034483; GO:0008146; GO:0016782; GO:0016740; GO:0003824; GO:0003674 [GO:0005737]; GO:0044424; GO:0005622; GO:0044464; GO:0005575; GO:0005623 [GO:0008146]; GO:0016782; GO:0016740; GO:0003824; GO:0003674 [GO:0016232]; GO:0008146; GO:00167…	843749	AT1G74090	SOT18	1	ath00966; ath01110	Glucosinolate biosynthesis; Biosynthesis of secondary metabolites			1	6.385	6.49133	6.49265	6.43817	0.0751906	1.16789	6.56147	6.49422	6.50427	6.51998	0.0362756	0.556375	6.22633	6.25917	6.58774	6.35775	0.199855	3.14349	6.58586	6.59842
1801	AT1G08200.1	K12449	UDP-D-apiose/UDP-D-xylose synthase 2	51.515	44	12	81	2	1	389	43.8	5.87	220.29	12		cell organization and biogenesis;metabolic process	cytoplasm;cytosol;extracellular;nucleus	catalytic activity	Pf01370, Pf07993	[GO:0003824]; GO:0003674 [GO:0005634]; GO:0043231; GO:0043227; GO:0043229; GO:0043226; GO:0044424; GO:0005575; GO:0005622; GO:0044464; GO:0005623 [GO:0005737]; GO:0044424; GO:0005622; GO:0044464; GO:0005575; GO:0005623 [GO:0005829]; GO:0044444; GO:0005737; GO:0044424; GO:0005622; GO:0044464; GO:0005575; GO:0005623 [GO:0009226]; GO:0009225; GO:0034654; GO:1901137; GO:0006139; GO:1901135; GO:001813…	837341	AT1G08200	AXS2	1	ath00520; ath01100	Amino sugar and nucleotide sugar metabolism; Metabolic pathways			9	7.38951	7.3728	7.41247	7.38115	0.011822	0.160164	7.43518	7.3866	7.36241	7.39473	0.0370563	0.501117	7.27105	7.29876	7.31915	7.29632	0.0241419	0.330878	7.25148	7.34124
1706	AT1G20010.1	K07375	tubulin beta-5 chain	136.664	63	19	305	7	1	449	50.3	4.77	938.02	19		cell organization and biogenesis	cytoplasm;cytoskeleton;membrane	catalytic activity;nucleotide binding;protein binding;structural molecule activity	Pf00091, Pf03953	[GO:0000166]; GO:0036094; GO:1901265; GO:0005488; GO:0097159; GO:1901363; GO:0003674 [GO:0003924]; GO:0017111; GO:0016462; GO:0016818; GO:0016817; GO:0016787; GO:0003824; GO:0003674 [GO:0005200]; GO:0005198; GO:0003674 [GO:0005515]; GO:0005488; GO:0003674 [GO:0005525]; GO:0032550; GO:0032561; GO:0035639; GO:0001883; GO:0032549; GO:0019001; GO:0032555; GO:0043168; GO:1901265; GO:0001882; GO:001707…	838590	AT1G20010	TUB5	1	ath04145	Phagosome			3	7.23534	7.33583	7.40621	7.28558	0.0710597	0.975347	7.43692	7.38025	7.35513	7.39076	0.0418959	0.566868	7.29167	7.0591	7.27014	7.20697	0.12851	1.78314	7.19078	7.32414
1316	AT2G22990.3	K09757	sinapoylglucose 1	46.79	19	5	75	5	1	458	52.1	6.98	280.8	5		metabolic process	extracellular;vacuole	catalytic activity	Pf00450	[GO:0004185]; GO:0004180; GO:0070008; GO:0008238; GO:0008236; GO:0070011; GO:0017171; GO:0008233; GO:0016787; GO:0140096; GO:0003824; GO:0003674 [GO:0005576]; GO:0005575 [GO:0005773]; GO:0043231; GO:0044444; GO:0043227; GO:0043229; GO:0005737; GO:0044424; GO:0043226; GO:0005622; GO:0044464; GO:0005575; GO:0005623 [GO:0006508]; GO:0019538; GO:0043170; GO:0044238; GO:1901564; GO:0071704; GO:0008152…	816830	AT2G22990	SNG1	2					0	6.9189	6.75451	6.72585	6.83671	0.116236	1.70018	6.92569	7.00321	6.79174	6.90688	0.106985	1.54896	6.49297	7.03784	6.95252	6.82778	0.293075	4.29239	6.60106	6.71243
1023	AT3G12290.1		Amino acid dehydrogenase family protein	29.056	42	8	76	8	1	299	31.6	8.16	218.36	8		metabolic process;regulation of biological process	cytoplasm;cytosol	catalytic activity	Pf00763, Pf02882	[GO:0003824]; GO:0003674 [GO:0004477]; GO:0019238; GO:0016814; GO:0016810; GO:0016787; GO:0003824; GO:0003674 [GO:0004488]; GO:0016646; GO:0016645; GO:0016491; GO:0003824; GO:0003674 [GO:0005737]; GO:0044424; GO:0005622; GO:0044464; GO:0005575; GO:0005623 [GO:0005829]; GO:0044444; GO:0005737; GO:0044424; GO:0005622; GO:0044464; GO:0005575; GO:0005623 [GO:0006730]; GO:0044237; GO:0044281; GO:00081…	820409	AT3G12290	AT3G12290	3					0	7.05001	7.13366	7.03332	7.09183	0.0591531	0.834102	6.98257	7.10957	7.03787	7.04334	0.0636734	0.904023	7.26618	7.18928	6.9379	7.13112	0.171698	2.40772	7.17417	7.19728
846	AT3G52180.1		dual specificity protein phosphatase (DsPTP1) family protein	27.037	23	7	37	7	1	379	42.6	6.55	91.01	7		metabolic process	cytoplasm	catalytic activity;protein binding;receptor activity;signal transducer activity	Pf00782, Pf13350	[GO:0005515]; GO:0005488; GO:0003674 [GO:0005737]; GO:0044424; GO:0005622; GO:0044464; GO:0005575; GO:0005623 [GO:0005975]; GO:0044238; GO:0071704; GO:0008152; GO:0008150 [GO:0005982]; GO:0006073; GO:0044042; GO:0044264; GO:0005976; GO:0044260; GO:0044262; GO:0005975; GO:0043170; GO:0044237; GO:0044238; GO:0071704; GO:0008152; GO:0009987; GO:0008150 [GO:0005983]; GO:0005982; GO:0009251; GO:004424…	824383	AT3G52180	SEX4	3					0	6.68239	6.82656	6.87939	6.75447	0.101945	1.50929	6.82999	6.8455	6.95712	6.87754	0.069355	1.00843	6.87025	6.86131	6.96329	6.89828	0.0564732	0.818655	7.05901	6.97643
1631	AT1G31800.1	K15747	cytochrome P450, family 97, subfamily A, polypeptide 3	6.833	5	2	5	2	1	595	66.8	6.13	13.06	2		metabolic process	membrane	catalytic activity;metal ion binding	Pf00067	[GO:0004497]; GO:0016491; GO:0003824; GO:0003674 [GO:0005506]; GO:0046914; GO:0046872; GO:0043169; GO:0043167; GO:0005488; GO:0003674 [GO:0009507]; GO:0009536; GO:0043231; GO:0044444; GO:0043227; GO:0043229; GO:0005737; GO:0044424; GO:0043226; GO:0005622; GO:0044464; GO:0005575; GO:0005623 [GO:0009536]; GO:0043231; GO:0044444; GO:0043227; GO:0043229; GO:0005737; GO:0044424; GO:0043226; GO:0005622…	840067	AT1G31800	CYP97A3	1	ath01110; ath01100; ath00906	Biosynthesis of secondary metabolites; Metabolic pathways; Carotenoid biosynthesis			0	5.61262	6.2367	6.27622	5.92466	0.441292	7.44839	6.34854	6.1169	6.16105	6.20883	0.122991	1.98091	5.40202	5.63577	5.5144	5.5174	0.116904	2.11883	5.35113	5.61117
540	AT4G29840.1	K01733	Pyridoxal-5'-phosphate-dependent enzyme family protein	70.864	30	13	126	13	1	526	57.7	7.42	352.28	13		metabolic process	cytosol	catalytic activity	Pf00291	[GO:0003824]; GO:0003674 [GO:0004795]; GO:0016838; GO:0016835; GO:0016829; GO:0003824; GO:0003674 [GO:0005829]; GO:0044444; GO:0005737; GO:0044424; GO:0005622; GO:0044464; GO:0005575; GO:0005623 [GO:0006520]; GO:0019752; GO:0044238; GO:1901564; GO:0043436; GO:0008152; GO:0006807; GO:0071704; GO:0006082; GO:0008150; GO:0044237; GO:0044281; GO:0009987 [GO:0008152]; GO:0008150 [GO:0008652]; GO:00065…	829106	AT4G29840	MTO2	4	ath00750; ath00260; ath01110; ath01100; ath01230	Vitamin B6 metabolism; Glycine, serine and threonine metabolism; Biosynthesis of secondary metabolites; Metabolic pathways; Biosynthesis of amino acids			0	7.31488	7.45389	7.36502	7.38439	0.0982996	1.33118	7.49072	7.34949	7.3663	7.40217	0.0771486	1.04224	7.08674	7.14976	7.28743	7.17464	0.102633	1.4305	7.26333	7.16465
753	AT3G62530.1		ARM repeat superfamily protein	17.847	24	4	31	4	1	221	24.5	6.57	105.07	4		transport	Golgi;mitochondrion	catalytic activity;metal ion binding;transporter activity	Pf01347, Pf13646	[GO:0005319]; GO:0022892; GO:0005215; GO:0003674 [GO:0005488]; GO:0003674 [GO:0005730]; GO:0031981; GO:0043232; GO:0044428; GO:0070013; GO:0043228; GO:0043229; GO:0005634; GO:0044446; GO:0043233; GO:0044424; GO:0043226; GO:0043231; GO:0044422; GO:0031974; GO:0005622; GO:0044464; GO:0005575; GO:0043227; GO:0005623 [GO:0005739]; GO:0043231; GO:0044444; GO:0043227; GO:0043229; GO:0005737; GO:0044424…	825427	AT3G62530	AT3G62530	3					0	6.76776	6.79987	6.82834	6.78381	0.0227076	0.334731	6.73999	6.65975	6.72613	6.70862	0.0428891	0.639313	6.90191	6.62529	6.72304	6.75008	0.140279	2.07819	6.7739	6.8199
432	AT5G04140.2	K00284	glutamate synthase 1	448.248	50	53	1101	45	1	1648	179.8	6.48	3615.52	53		metabolic process;regulation of biological process;response to stimulus	extracellular;membrane;mitochondrion;organelle lumen	catalytic activity;metal ion binding;protein binding	Pf00310, Pf01493, Pf01645, Pf04898	[GO:0005515]; GO:0005488; GO:0003674 [GO:0005739]; GO:0043231; GO:0044444; GO:0043227; GO:0043229; GO:0005737; GO:0044424; GO:0043226; GO:0005622; GO:0044464; GO:0005575; GO:0005623 [GO:0005759]; GO:0044429; GO:0070013; GO:0005739; GO:0044444; GO:0044446; GO:0043229; GO:0043233; GO:0044424; GO:0043231; GO:0005737; GO:0044422; GO:0043226; GO:0031974; GO:0005622; GO:0044464; GO:0043227; GO:0005575;…	830292	AT5G04140	GLU1	5					8	8.59676	8.62188	8.70172	8.60932	0.0177658	0.206355	8.68922	8.73416	8.6908	8.70473	0.0255048	0.293	8.57376	8.64578	8.68276	8.6341	0.0554323	0.642016	8.66843	8.60415
1463	AT1G72910.1		Toll-Interleukin-Resistance (TIR) domain-containing protein	14.432	9	3	19	3	1	380	42.9	8.91	64.01	3		defense response;regulation of biological process;response to stimulus	cytoplasm	nucleotide binding;protein binding	Pf00931, Pf01582, Pf13676	[GO:0005515]; GO:0005488; GO:0003674 [GO:0005737]; GO:0044424; GO:0005622; GO:0044464; GO:0005575; GO:0005623 [GO:0006952]; GO:0006950; GO:0050896; GO:0008150 [GO:0007165]; GO:0007154; GO:0009987; GO:0023052; GO:0050794; GO:0051716; GO:0008150; GO:0050789; GO:0050896; GO:0065007 [GO:0043531]; GO:0032559; GO:0043168; GO:0030554; GO:0032555; GO:0043167; GO:0017076; GO:0032553; GO:0005488; GO:000016…	843622	AT1G72910	AT1G72910	1					0	6.42193	6.47568	6.32409	6.44881	0.0380094	0.589402	6.30461	6.57317	6.4337	6.43716	0.134312	2.08651	6.31498	5.64753	5.72729	5.8966	0.364518	6.18183	6.68684	6.64177
76	AT5G63860.1		Regulator of chromosome condensation (RCC1) family protein	28.245	22	6	38	6	1	440	47.1	5.74	125.01	6		metabolic process;regulation of biological process;response to stimulus	chromosome;cytoplasm;cytosol;nucleus	protein binding;receptor activity;signal transducer activity	Pf00415, Pf13540	[GO:0000785]; GO:0044427; GO:0005694; GO:0044446; GO:0043232; GO:0043229; GO:0044422; GO:0044424; GO:0043228; GO:0043226; GO:0005575; GO:0005622; GO:0044464; GO:0005623 [GO:0003682]; GO:0005488; GO:0003674 [GO:0005085]; GO:0051020; GO:0098772; GO:0019899; GO:0003674; GO:0005515; GO:0005488 [GO:0005515]; GO:0005488; GO:0003674 [GO:0005634]; GO:0043231; GO:0043227; GO:0043229; GO:0043226; GO:004442…	836506	AT5G63860	UVR8	5					0	6.37976	6.47196	6.40043	6.42586	0.0651986	1.01463	6.2876	6.46043	6.44242	6.39682	0.0950121	1.4853	6.5144	6.45296	6.39591	6.45443	0.0592553	0.918057	6.64809	6.62633
1361	AT2G15620.1	K00366	nitrite reductase 1	108.548	38	18	309	18	1	586	65.5	6.28	854.42	18		metabolic process;response to stimulus;transport	cytosol;extracellular;membrane;mitochondrion	catalytic activity;metal ion binding	Pf01077, Pf03460	[GO:0005739]; GO:0043231; GO:0044444; GO:0043227; GO:0043229; GO:0005737; GO:0044424; GO:0043226; GO:0005622; GO:0044464; GO:0005575; GO:0005623 [GO:0005829]; GO:0044444; GO:0005737; GO:0044424; GO:0005622; GO:0044464; GO:0005575; GO:0005623 [GO:0006810]; GO:0051234; GO:0051179; GO:0008150 [GO:0009507]; GO:0009536; GO:0043231; GO:0044444; GO:0043227; GO:0043229; GO:0005737; GO:0044424; GO:0043226…	816055	AT2G15620	NIR1	2	ath00910	Nitrogen metabolism			0	8.01609	7.8693	8.04049	7.9427	0.103799	1.30684	7.968	8.00207	8.04703	8.0057	0.0396368	0.495107	7.90621	7.82579	7.97726	7.90308	0.075781	0.958878	7.91373	7.87681
591	AT4G23850.1	K01897	AMP-dependent synthetase and ligase family protein	19.412	12	5	19	5	1	666	74.5	5.87	34.82	5		metabolic process	cytosol;Golgi;membrane;nucleus	catalytic activity;nucleotide binding	Pf00501	[GO:0000166]; GO:0036094; GO:1901265; GO:0005488; GO:0097159; GO:1901363; GO:0003674 [GO:0001676]; GO:0006631; GO:0032787; GO:0044255; GO:0019752; GO:0006629; GO:0044237; GO:0043436; GO:0044238; GO:0071704; GO:0008152; GO:0009987; GO:0006082; GO:0008150; GO:0044281 [GO:0003824]; GO:0003674 [GO:0004467]; GO:0015645; GO:0016877; GO:0016874; GO:0003824; GO:0003674 [GO:0005524]; GO:0032559; GO:003563…	828484	AT4G23850	LACS4	4	ath00071; ath01100; ath04146; ath01212; ath00061	Fatty acid degradation; Metabolic pathways; Peroxisome; Fatty acid metabolism; Fatty acid biosynthesis			0	6.44261	6.63654	6.59977	6.53957	0.137123	2.09682	6.70932	6.84766	6.75604	6.77101	0.0703765	1.03938	6.29999	6.41037	6.46307	6.39114	0.08322	1.30211	6.16081	6.62804
405	AT5G08540.1		unknown protein; FUNCTIONS IN: molecular_function unknown; INVOLVED IN: biological_process unknown; LOCATED IN: chloroplast thylakoid membrane, chloroplast, chloroplast envelope; EXPRESSED IN: 24 plant structures; EXPRESSED DURING: 13 growth stages; Has 30201 Blast hits to 17322 proteins in 780 species: Archae - 12; Bacteria - 1396; Metazoa - 17338; Fungi - 3422; Plants - 5037; Viruses - 0; Other…	10.658	18	4	7	4	1	346	38.6	5.85	20.4	4		metabolic process	membrane	catalytic activity		[GO:0008168]; GO:0016741; GO:0016740; GO:0003824; GO:0003674 [GO:0009507]; GO:0009536; GO:0043231; GO:0044444; GO:0043227; GO:0043229; GO:0005737; GO:0044424; GO:0043226; GO:0005622; GO:0044464; GO:0005575; GO:0005623 [GO:0009535]; GO:0009534; GO:0044434; GO:0055035; GO:0031976; GO:0009507; GO:0044435; GO:0042651; GO:0009579; GO:0031984; GO:0009536; GO:0044444; GO:0044446; GO:0034357; GO:0044424;…	830754	AT5G08540	AT5G08540	5					0	5.68085	6.49221	6.24117	6.08653	0.573717	9.42602	6.41039	6.23792	6.33266	6.32699	0.0863787	1.36524	6.00175	5.73658	6.1652	5.96784	0.216314	3.62465	6.04023	5.98954
764	AT3G61110.1	K02978	ribosomal protein S27	9.93	24	2	18	2	1	86	9.6	8.72	47.01	2		cell organization and biogenesis;metabolic process	cytoplasm;cytosol;ribosome	metal ion binding;structural molecule activity	Pf01667	[GO:0000028]; GO:0022618; GO:0042255; GO:0042274; GO:0022613; GO:0034622; GO:0071826; GO:0042254; GO:0070925; GO:0044085; GO:0065003; GO:0043933; GO:0006996; GO:0022607; GO:0071840; GO:0016043; GO:0008150; GO:0009987 [GO:0003735]; GO:0005198; GO:0003674 [GO:0005618]; GO:0030312; GO:0044464; GO:0071944; GO:0005575; GO:0005623 [GO:0005622]; GO:0044464; GO:0005575; GO:0005623 [GO:0005737]; GO:004442…	825283	AT3G61110	RS27A	3	ath03010	Ribosome			0	6.82732	6.64175	6.56155	6.73453	0.131217	1.94842	6.74689	6.5773	6.64204	6.65541	0.0855847	1.28594	6.49342	6.47487	6.46513	6.4778	0.0143731	0.221882	6.46945	6.46711
1592	AT1G48030.2	K00382	mitochondrial lipoamide dehydrogenase 1	129.885	52	20	341	13	1	507	54	7.4	1084.34	20		cellular homeostasis;metabolic process;regulation of biological process;response to stimulus	extracellular;Golgi;mitochondrion;organelle lumen	catalytic activity;metal ion binding;nucleotide binding	Pf00070, Pf02852, Pf07992	[GO:0004148]; GO:0016668; GO:0016651; GO:0016667; GO:0016491; GO:0003824; GO:0003674 [GO:0005507]; GO:0046914; GO:0046872; GO:0043169; GO:0043167; GO:0005488; GO:0003674 [GO:0005524]; GO:0032559; GO:0035639; GO:0030554; GO:0032555; GO:0043168; GO:1901265; GO:0017076; GO:0032553; GO:0043167; GO:0097159; GO:1901363; GO:0000166; GO:0097367; GO:0005488; GO:0036094; GO:0003674 [GO:0005623]; GO:0005575…	841221	AT1G48030	mtLPD1	1	ath00010; ath01100; ath01110; ath00620; ath00280; ath00640; ath00260; ath00630; ath01200; ath00020	Glycolysis / Gluconeogenesis; Metabolic pathways; Biosynthesis of secondary metabolites; Pyruvate metabolism; Valine, leucine and isoleucine degradation; Propanoate metabolism; Glycine, serine and threonine metabolism; Glyoxylate and dicarboxylate metabolism; Carbon metabolism; Citrate cycle (TCA cycle)			8	8.00529	8.14061	8.07496	8.07295	0.0956885	1.1853	8.04239	8.0985	8.09624	8.07904	0.0317632	0.393155	8.02832	7.99621	8.09884	8.04112	0.0524974	0.652861	7.99915	7.98498
1106	AT3G02660.1	K01866	Tyrosyl-tRNA synthetase, class Ib, bacterial/mitochondrial	16.785	9	3	16	3	1	511	56.6	6.38	53.7	3		metabolic process	cytoplasm;cytosol;mitochondrion	catalytic activity;nucleotide binding;RNA binding	Pf00579, Pf01479	[GO:0000166]; GO:0036094; GO:1901265; GO:0005488; GO:0097159; GO:1901363; GO:0003674 [GO:0003723]; GO:0003676; GO:0097159; GO:1901363; GO:0005488; GO:0003674 [GO:0004812]; GO:0140101; GO:0140098; GO:0003824; GO:0003674 [GO:0004831]; GO:0004812; GO:0140101; GO:0140098; GO:0003824; GO:0003674 [GO:0005524]; GO:0032559; GO:0035639; GO:0030554; GO:0032555; GO:0043168; GO:1901265; GO:0017076; GO:003255…	821282	AT3G02660	emb2768	3	ath00970	Aminoacyl-tRNA biosynthesis			0	6.37116	6.65993	6.57848	6.51554	0.204194	3.13396	6.60314	6.61191	6.60562	6.60689	0.00452048	0.0684207	6.56912	6.41412	6.58024	6.52116	0.0928679	1.4241	6.35413	6.50102
1400	AT1G80380.2	K15918	P-loop containing nucleoside triphosphate hydrolases superfamily protein	65.753	32	12	153	12	1	456	51	7.14	449.15	12		metabolic process	cytosol;nucleus	catalytic activity;nucleotide binding	Pf00485	[GO:0000166]; GO:0036094; GO:1901265; GO:0005488; GO:0097159; GO:1901363; GO:0003674 [GO:0004849]; GO:0019206; GO:0019205; GO:0016301; GO:0016772; GO:0016740; GO:0003824; GO:0003674 [GO:0005524]; GO:0032559; GO:0035639; GO:0030554; GO:0032555; GO:0043168; GO:1901265; GO:0017076; GO:0032553; GO:0043167; GO:0097159; GO:1901363; GO:0000166; GO:0097367; GO:0005488; GO:0036094; GO:0003674 [GO:0005634]…	844378	AT1G80380	AT1G80380	1	ath00630; ath00561; ath00260; ath01200; ath01110; ath01100	Glyoxylate and dicarboxylate metabolism; Glycerolipid metabolism; Glycine, serine and threonine metabolism; Carbon metabolism; Biosynthesis of secondary metabolites; Metabolic pathways			0	7.74974	7.84545	7.85048	7.79759	0.0676773	0.867926	7.77636	7.85288	7.8472	7.82548	0.0426348	0.54482	7.79381	7.75402	7.8532	7.80034	0.0499119	0.639868	7.66549	7.75754
250	AT5G34940.2	K07964	glucuronidase 3	15.92	10	4	7	4	1	536	59.7	7.96	15.64	4			extracellular;membrane;vacuole	catalytic activity	Pf03662	[GO:0004566]; GO:0004553; GO:0016798; GO:0016787; GO:0003824; GO:0003674 [GO:0005576]; GO:0005575 [GO:0005764]; GO:0000323; GO:0005773; GO:0043231; GO:0044444; GO:0043227; GO:0043229; GO:0005737; GO:0044424; GO:0043226; GO:0005622; GO:0044464; GO:0005575; GO:0005623 [GO:0005765]; GO:0005764; GO:0098852; GO:0000323; GO:0005774; GO:0005773; GO:0044437; GO:0098588; GO:0098805; GO:0043231; GO:0044444…	833437	AT5G34940	GUS3	5					0	5.85636	6.12436	5.90078	5.99036	0.189504	3.16349	6.07392	6.32929	6.41319	6.27214	0.176707	2.81734	6.29904	6.46674	6.28055	6.34878	0.102574	1.61564	6.66454	6.47167
431	AT5G04360.1		limit dextrinase	9.502	4	2	4	2	1	965	107	6.38	10.88	2		metabolic process	membrane	catalytic activity	Pf02922, Pf11852	[GO:0004553]; GO:0016798; GO:0016787; GO:0003824; GO:0003674 [GO:0004556]; GO:0016160; GO:0004553; GO:0016798; GO:0016787; GO:0003824; GO:0003674 [GO:0005886]; GO:0016020; GO:0044464; GO:0071944; GO:0005575; GO:0005623 [GO:0005975]; GO:0044238; GO:0071704; GO:0008152; GO:0008150 [GO:0005983]; GO:0005982; GO:0009251; GO:0044247; GO:0006073; GO:0000272; GO:0044042; GO:0044264; GO:0044275; GO:000597…	830315	AT5G04360	LDA	5					0	#NUM!	6.03038	#NUM!	#NUM!	#NUM!	#NUM!	5.55856	5.56934	5.89771	5.6752	0.19277	3.39671	6.53895	5.76354	6.02445	6.10898	0.394557	6.45863	5.94261	6.0137
1257	AT2G31670.1		Stress responsive alpha-beta barrel domain protein	46.032	38	6	93	6	1	263	28.8	6.96	298.19	6			cytosol		Pf07876	[GO:0003674] [GO:0005777]; GO:0042579; GO:0043231; GO:0044444; GO:0043227; GO:0043229; GO:0005737; GO:0044424; GO:0043226; GO:0005622; GO:0044464; GO:0005575; GO:0005623 [GO:0005829]; GO:0044444; GO:0005737; GO:0044424; GO:0005622; GO:0044464; GO:0005575; GO:0005623 [GO:0008150] [GO:0009507]; GO:0009536; GO:0043231; GO:0044444; GO:0043227; GO:0043229; GO:0005737; GO:0044424; GO:0043226; GO:000562…	817723	AT2G31670	AT2G31670	2					0	6.95166	7.02471	7.05913	6.98819	0.0516517	0.739129	7.00663	6.97907	7.06421	7.01664	0.0434437	0.619153	6.95372	6.78361	6.91988	6.88574	0.0900516	1.3078	6.80792	6.94992
878	AT3G47650.1		DnaJ/Hsp40 cysteine-rich domain superfamily protein	26.871	57	4	72	4	1	136	14.5	7.75	269.2	4				protein binding		[GO:0009507]; GO:0009536; GO:0043231; GO:0044444; GO:0043227; GO:0043229; GO:0005737; GO:0044424; GO:0043226; GO:0005622; GO:0044464; GO:0005575; GO:0005623 [GO:0031072]; GO:0005515; GO:0005488; GO:0003674 [GO:0051082]; GO:0005515; GO:0005488; GO:0003674	823919	AT3G47650	AT3G47650	3					0	8.28777	8.03376	7.92107	8.16076	0.179612	2.20092	8.13613	8.04632	8.09777	8.09341	0.0450634	0.556791	8.32249	8.31889	8.04889	8.23009	0.15693	1.90679	8.02871	7.95489
1726	AT1G16720.1		high chlorophyll fluorescence phenotype 173	23.758	11	5	17	5	1	598	65.7	9.03	53.74	5		metabolic process;transport		catalytic activity	Pf01370, Pf02254, Pf05368, Pf08547, Pf13460	[GO:0003824]; GO:0003674 [GO:0006413]; GO:0006412; GO:0044237; GO:0010467; GO:0034645; GO:0043043; GO:0044267; GO:0008152; GO:0009987; GO:0043170; GO:0009059; GO:0044249; GO:0044260; GO:0006518; GO:0043604; GO:1901566; GO:0019538; GO:0008150; GO:0071704; GO:1901576; GO:0009058; GO:0043603; GO:1901564; GO:0044271; GO:0044238; GO:0034641; GO:0006807 [GO:0006813]; GO:0015672; GO:0030001; GO:0006812;…	838243	AT1G16720	HCF173	1					0	6.6251	6.41046	6.6345	6.51778	0.15177	2.32856	6.70613	6.65778	6.807	6.72364	0.0761322	1.13231	6.59703	6.39074	6.58826	6.52534	0.116655	1.78772	6.46015	6.55142
1596	AT1G47200.1		WPP domain protein 2	14.444	19	2	13	2	1	180	19.1	4.53	43.25	2			cytoplasm;cytosol;Golgi;membrane;nucleus		Pf13943	[GO:0000278]; GO:0007049; GO:0009987; GO:0008150 [GO:0003674] [GO:0005634]; GO:0043231; GO:0043227; GO:0043229; GO:0043226; GO:0044424; GO:0005575; GO:0005622; GO:0044464; GO:0005623 [GO:0005635]; GO:0012505; GO:0031967; GO:0044428; GO:0044464; GO:0031975; GO:0043227; GO:0044446; GO:0005634; GO:0005575; GO:0005623; GO:0043226; GO:0043229; GO:0044422; GO:0044424; GO:0043231; GO:0005622 [GO:0005640…	841123	AT1G47200	WPP2	1					0	6.68657	6.30265	6.47899	6.49461	0.271473	4.17998	6.44422	6.46176	6.55143	6.4858	0.0575083	0.88668	6.64633	6.57401	6.63273	6.61769	0.0384352	0.580794	6.69772	6.60076
580	AT4G24830.1	K01940	arginosuccinate synthase family	53.633	29	10	102	10	1	494	53.8	6.67	336.77	10		metabolic process	cytoplasm	catalytic activity;nucleotide binding	Pf00764	[GO:0000050]; GO:0019627; GO:0043604; GO:1901566; GO:0043603; GO:0044281; GO:0071941; GO:1901564; GO:0044271; GO:1901576; GO:0034641; GO:0008152; GO:0006807; GO:0071704; GO:0044249; GO:0009058; GO:0044237; GO:0008150; GO:0009987 [GO:0000053]; GO:0006575; GO:0072350; GO:1901605; GO:0044237; GO:1901564; GO:0019752; GO:0006520; GO:0008152; GO:0009987; GO:0006807; GO:0071704; GO:0043436; GO:0044238; …	828586	AT4G24830	AT4G24830	4	ath01230; ath00250; ath01110; ath00220; ath01100	Biosynthesis of amino acids; Alanine, aspartate and glutamate metabolism; Biosynthesis of secondary metabolites; Arginine biosynthesis; Metabolic pathways			0	6.75301	7.15958	7.16378	6.9563	0.287489	4.13279	6.96485	7.04031	7.09342	7.03286	0.0646075	0.918652	6.91946	6.78991	7.00822	6.90586	0.109789	1.5898	6.71186	6.8419
339	AT5G16390.1	K02160	chloroplastic acetylcoenzyme A carboxylase 1	12.468	14	2	19	2	1	280	29.6	9.06	47.3	2		metabolic process		catalytic activity	Pf00364, Pf01597	[GO:0003989]; GO:0016421; GO:0016885; GO:0016874; GO:0003824; GO:0003674 [GO:0006629]; GO:0044238; GO:0071704; GO:0008152; GO:0008150 [GO:0006631]; GO:0032787; GO:0044255; GO:0019752; GO:0006629; GO:0044237; GO:0043436; GO:0044238; GO:0071704; GO:0008152; GO:0009987; GO:0006082; GO:0008150; GO:0044281 [GO:0006633]; GO:0006631; GO:0008610; GO:0072330; GO:0032787; GO:0044255; GO:0006629; GO:1901576…	831500	AT5G16390	CAC1	5	ath01200; ath01110; ath01100; ath01212; ath00640; ath00620; ath00061	Carbon metabolism; Biosynthesis of secondary metabolites; Metabolic pathways; Fatty acid metabolism; Propanoate metabolism; Pyruvate metabolism; Fatty acid biosynthesis			0	6.4688	6.41239	6.35177	6.44059	0.0398899	0.619352	6.63068	6.74631	6.62829	6.66842	0.0674577	1.0116	6.55606	6.44671	6.47742	6.49339	0.0563974	0.868535	6.52978	6.51094
693	AT4G10300.1	K06995	RmlC-like cupins superfamily protein	10.71	22	2	74	2	1	134	14.9	8.68	241.34	2			nucleus		Pf05899, Pf07883, Pf12852	[GO:0003674] [GO:0005634]; GO:0043231; GO:0043227; GO:0043229; GO:0043226; GO:0044424; GO:0005575; GO:0005622; GO:0044464; GO:0005623 [GO:0009507]; GO:0009536; GO:0043231; GO:0044444; GO:0043227; GO:0043229; GO:0005737; GO:0044424; GO:0043226; GO:0005622; GO:0044464; GO:0005575; GO:0005623	826622	AT4G10300	AT4G10300	4					0	7.07406	6.89456	6.48914	6.98431	0.126927	1.81731	6.73306	6.53211	6.43378	6.56631	0.152543	2.32311	6.82162	7.12236	6.731	6.89166	0.204865	2.97265	6.82695	6.87804
1161	AT2G43590.1	K01183	Chitinase family protein	7.14	11	2	6	2	1	264	28.3	8.05	17.69	2		defense response;metabolic process;response to stimulus	extracellular	catalytic activity	Pf00182, Pf00187	[GO:0000272]; GO:0005976; GO:0009057; GO:0016052; GO:0005975; GO:0043170; GO:1901575; GO:0044238; GO:0071704; GO:0009056; GO:0008152; GO:0008150 [GO:0004568]; GO:0004553; GO:0016798; GO:0016787; GO:0003824; GO:0003674 [GO:0005576]; GO:0005575 [GO:0005975]; GO:0044238; GO:0071704; GO:0008152; GO:0008150 [GO:0006032]; GO:0006026; GO:0006030; GO:1901072; GO:0006022; GO:0009057; GO:1901136; GO:190156…	818961	AT2G43590	AT2G43590	2	ath00520; ath01100	Amino sugar and nucleotide sugar metabolism; Metabolic pathways			0	5.69232	5.97717	5.66719	5.83474	0.201419	3.45206	5.65426	5.65019	5.74434	5.68293	0.0532238	0.936556	5.92979	6.15737	6.21725	6.10147	0.151666	2.48572	6.08857	6.17331
901	AT3G43670.1	K00276	Copper amine oxidase family protein	24.911	10	5	61	5	1	687	77.5	6.04	189.69	5		metabolic process	extracellular	catalytic activity;metal ion binding	Pf01179, Pf02727, Pf02728	[GO:0005507]; GO:0046914; GO:0046872; GO:0043169; GO:0043167; GO:0005488; GO:0003674 [GO:0005576]; GO:0005575 [GO:0008131]; GO:0016641; GO:0016638; GO:0016491; GO:0003824; GO:0003674 [GO:0009308]; GO:1901564; GO:0006807; GO:0071704; GO:0008152; GO:0008150 [GO:0015922]; GO:0016641; GO:0016638; GO:0016491; GO:0003824; GO:0003674 [GO:0016491]; GO:0003824; GO:0003674 [GO:0016641]; GO:0016638; GO:0016…	823469	AT3G43670	AT3G43670	3	ath01100; ath00360; ath00410; ath01110; ath00350; ath00260; ath00950; ath00960	Metabolic pathways; Phenylalanine metabolism; beta-Alanine metabolism; Biosynthesis of secondary metabolites; Tyrosine metabolism; Glycine, serine and threonine metabolism; Isoquinoline alkaloid biosynthesis; Tropane, piperidine and pyridine alkaloid biosynthesis			0	6.85898	6.95803	6.78394	6.9085	0.07004	1.01382	6.8277	6.88433	6.81802	6.84335	0.0358195	0.523421	6.86544	7.16947	6.96607	7.00032	0.154881	2.21249	6.9072	7.0094
528	AT4G31700.1	K02991	ribosomal protein S6	36.34	36	7	123	2	1	250	28.4	10.61	384.4	7		metabolic process	cytosol;Golgi;membrane;mitochondrion;nucleus;ribosome	RNA binding;structural molecule activity	Pf01092	[GO:0003729]; GO:0003723; GO:0003676; GO:0097159; GO:1901363; GO:0005488; GO:0003674 [GO:0003735]; GO:0005198; GO:0003674 [GO:0005622]; GO:0044464; GO:0005575; GO:0005623 [GO:0005634]; GO:0043231; GO:0043227; GO:0043229; GO:0043226; GO:0044424; GO:0005575; GO:0005622; GO:0044464; GO:0005623 [GO:0005730]; GO:0031981; GO:0043232; GO:0044428; GO:0070013; GO:0043228; GO:0043229; GO:0005634; GO:004444…	829298	AT4G31700	RPS6	4	ath03010	Ribosome			0	5.9941	5.97569	6.03017	5.9849	0.0130185	0.217522	5.80713	5.66693	5.68105	5.71837	0.0771931	1.34991	5.73256	5.75883	5.86965	5.78701	0.0727611	1.25732	6.29259	6.11361
483	AT4G35830.1	K01681	aconitase 1	111.328	33	17	215	11	1	898	98.1	6.4	674.85	17		metabolic process;response to stimulus	cytoplasm;cytosol;extracellular;membrane;mitochondrion;vacuole	catalytic activity;metal ion binding;RNA binding	Pf00330, Pf00694	[GO:0003994]; GO:0016836; GO:0016835; GO:0016829; GO:0003824; GO:0003674 [GO:0005507]; GO:0046914; GO:0046872; GO:0043169; GO:0043167; GO:0005488; GO:0003674 [GO:0005737]; GO:0044424; GO:0005622; GO:0044464; GO:0005575; GO:0005623 [GO:0005739]; GO:0043231; GO:0044444; GO:0043227; GO:0043229; GO:0005737; GO:0044424; GO:0043226; GO:0005622; GO:0044464; GO:0005575; GO:0005623 [GO:0005773]; GO:004323…	829737	AT4G35830	ACO1	4	ath00020; ath01100; ath01110; ath01200; ath01210; ath00630; ath01230	Citrate cycle (TCA cycle); Metabolic pathways; Biosynthesis of secondary metabolites; Carbon metabolism; 2-Oxocarboxylic acid metabolism; Glyoxylate and dicarboxylate metabolism; Biosynthesis of amino acids			0	7.43077	7.30466	7.2967	7.36772	0.089177	1.21037	7.30943	7.38538	7.34509	7.34663	0.037997	0.517204	7.31892	7.32122	7.2759	7.30535	0.0255267	0.349425	7.22922	7.30079
1427	AT1G77940.1	K02908	Ribosomal protein L7Ae/L30e/S12e/Gadd45 family protein	22.396	52	4	49	2	1	112	12.3	9.58	156.37	4		metabolic process	cytoplasm;cytosol;ribosome	RNA binding;structural molecule activity	Pf01248	[GO:0002181]; GO:0006412; GO:0010467; GO:0034645; GO:0043043; GO:0044267; GO:0043170; GO:0009059; GO:0044249; GO:0044260; GO:0006518; GO:0043604; GO:1901566; GO:0019538; GO:0071704; GO:1901576; GO:0009058; GO:0044237; GO:0043603; GO:1901564; GO:0044271; GO:0044238; GO:0008152; GO:0009987; GO:0034641; GO:0006807; GO:0008150 [GO:0003723]; GO:0003676; GO:0097159; GO:1901363; GO:0005488; GO:0003674 […	844129	AT1G77940	AT1G77940	1	ath03010	Ribosome			0	6.63557	7.11245	6.95591	6.87401	0.337206	4.90552	7.0128	6.87407	6.94277	6.94322	0.0693668	0.999058	6.79141	6.53488	6.76869	6.69833	0.141999	2.11992	6.52946	6.7622
1321	AT2G22170.1		Lipase/lipooxygenase, PLAT/LH2 family protein	26.246	38	5	35	4	1	183	20.1	5.31	87.65	5			endoplasmic reticulum;extracellular;membrane	protein binding	Pf01477	[GO:0003674] [GO:0005515]; GO:0005488; GO:0003674 [GO:0005576]; GO:0005575 [GO:0005783]; GO:0012505; GO:0043231; GO:0044444; GO:0044464; GO:0043227; GO:0043229; GO:0005737; GO:0044424; GO:0005575; GO:0005623; GO:0043226; GO:0005622 [GO:0008150] [GO:0009507]; GO:0009536; GO:0043231; GO:0044444; GO:0043227; GO:0043229; GO:0005737; GO:0044424; GO:0043226; GO:0005622; GO:0044464; GO:0005575; GO:00056…	816751	AT2G22170	AT2G22170; PLAT2	2					1	6.90233	6.57449	6.17976	6.73841	0.231819	3.44027	6.68492	6.56127	6.64893	6.63171	0.063596	0.958969	6.75171	6.86211	6.86089	6.8249	0.0633917	0.92883	6.80788	6.80249
814	AT3G54640.1	K01695	tryptophan synthase alpha chain	31.536	41	6	76	6	1	312	33.2	7.28	247.81	6		cell organization and biogenesis;defense response;metabolic process;response to stimulus		catalytic activity	Pf00290, Pf00977, Pf01884	[GO:0000105]; GO:0006547; GO:0018130; GO:0019438; GO:1901362; GO:1901607; GO:0052803; GO:1901605; GO:0044249; GO:0046483; GO:0006725; GO:1901360; GO:1901576; GO:0008652; GO:0034641; GO:1901564; GO:0006520; GO:0009058; GO:0044237; GO:0071704; GO:0046394; GO:1901566; GO:0006807; GO:0019752; GO:0044238; GO:0008152; GO:0009987; GO:0016053; GO:0043436; GO:0008150; GO:0006082; GO:0044283; GO:0044281 [G…	824629	AT3G54640	TSA1	3	ath01110; ath01100; ath00400; ath00260; ath01230	Biosynthesis of secondary metabolites; Metabolic pathways; Phenylalanine, tyrosine and tryptophan biosynthesis; Glycine, serine and threonine metabolism; Biosynthesis of amino acids			0	6.9788	7.04248	6.94881	7.01064	0.0450227	0.642205	6.82509	6.87683	6.89232	6.86475	0.0352094	0.512902	6.80791	7.00845	6.43998	6.75211	0.288314	4.26998	6.6669	6.80937
1444	AT1G75350.1	K02909	Ribosomal protein L31	49.804	49	5	123	5	1	144	16	9.8	396.63	5		metabolic process	ribosome	RNA binding;structural molecule activity	Pf01197	[GO:0003723]; GO:0003676; GO:0097159; GO:1901363; GO:0005488; GO:0003674 [GO:0003735]; GO:0005198; GO:0003674 [GO:0005622]; GO:0044464; GO:0005575; GO:0005623 [GO:0005840]; GO:0030529; GO:0043232; GO:0044444; GO:0044424; GO:1990904; GO:0043228; GO:0043229; GO:0005737; GO:0005622; GO:0044464; GO:0032991; GO:0043226; GO:0005575; GO:0005623 [GO:0006412]; GO:0010467; GO:0034645; GO:0043043; GO:004426…	843871	AT1G75350	emb2184	1	ath03010	Ribosome			0	7.58216	7.48077	7.36443	7.53146	0.0716938	0.951924	7.51037	7.40285	7.33388	7.4157	0.0889415	1.19937	7.36688	7.55041	7.31317	7.41015	0.124396	1.67873	7.1699	7.29748
1063	AT3G07770.1	K09487	HEAT SHOCK PROTEIN 89.1	29.693	11	7	90	3	1	799	90.5	5.39	239.96	7		metabolic process;response to stimulus	mitochondrion	nucleotide binding;protein binding	Pf00183, Pf02518, Pf13589	[GO:0000166]; GO:0036094; GO:1901265; GO:0005488; GO:0097159; GO:1901363; GO:0003674 [GO:0005524]; GO:0032559; GO:0035639; GO:0030554; GO:0032555; GO:0043168; GO:1901265; GO:0017076; GO:0032553; GO:0043167; GO:0097159; GO:1901363; GO:0000166; GO:0097367; GO:0005488; GO:0036094; GO:0003674 [GO:0005618]; GO:0030312; GO:0044464; GO:0071944; GO:0005575; GO:0005623 [GO:0005739]; GO:0043231; GO:0044444…	819968	AT3G07770	Hsp89.1	3	ath04141; ath04626	Protein processing in endoplasmic reticulum; Plant-pathogen interaction			0	6.0941	6.13306	6.05129	6.11358	0.0275502	0.450639	5.87655	5.83257	5.23105	5.64672	0.360657	6.38702	6.27121	6.02794	5.42421	5.90779	0.436095	7.3817	6.13149	6.0174
546	AT4G29220.1	K00850	phosphofructokinase 1	10.146	10	4	9	2	1	473	52	7.55	17.25	4		metabolic process	cytoplasm;cytosol;membrane	catalytic activity;metal ion binding;nucleotide binding	Pf00365	[GO:0000166]; GO:0036094; GO:1901265; GO:0005488; GO:0097159; GO:1901363; GO:0003674 [GO:0003824]; GO:0003674 [GO:0003872]; GO:0008443; GO:0016773; GO:0019200; GO:0016772; GO:0016301; GO:0016740; GO:0003824; GO:0003674 [GO:0005524]; GO:0032559; GO:0035639; GO:0030554; GO:0032555; GO:0043168; GO:1901265; GO:0017076; GO:0032553; GO:0043167; GO:0097159; GO:1901363; GO:0000166; GO:0097367; GO:0005488…	829043	AT4G29220	PFK1	4	ath00010; ath01200; ath00030; ath03018; ath01100; ath00051; ath01110; ath00052; ath01230	Glycolysis / Gluconeogenesis; Carbon metabolism; Pentose phosphate pathway; RNA degradation; Metabolic pathways; Fructose and mannose metabolism; Biosynthesis of secondary metabolites; Galactose metabolism; Biosynthesis of amino acids			2	6.32624	6.31541	6.34133	6.32083	0.00765644	0.12113	6.33823	6.30716	6.395	6.3468	0.044545	0.70185	6.31866	6.30508	6.44558	6.35644	0.0774985	1.21921	6.42351	6.40667
649	AT4G15802.1	K19765	heat shock factor binding protein	28.538	66	4	57	4	1	86	9.3	4.48	182.77	4		regulation of biological process;response to stimulus	cytosol;Golgi;nucleus	protein binding	Pf06825	[GO:0003714]; GO:0003712; GO:0000989; GO:0000988; GO:0140110; GO:0003674 [GO:0005634]; GO:0043231; GO:0043227; GO:0043229; GO:0043226; GO:0044424; GO:0005575; GO:0005622; GO:0044464; GO:0005623 [GO:0005794]; GO:0012505; GO:0043231; GO:0044444; GO:0044464; GO:0043227; GO:0043229; GO:0005737; GO:0044424; GO:0005575; GO:0005623; GO:0043226; GO:0005622 [GO:0005829]; GO:0044444; GO:0005737; GO:0044424…	827261	AT4G15802	HSBP	4					0	7.86082	7.18147	7.26549	7.52114	0.48037	6.38693	7.35527	7.23706	7.35804	7.31679	0.069065	0.943925	7.60422	7.58383	7.23282	7.47362	0.208792	2.79372	7.0881	7.20473
1847	AT1G01090.1	K00161	pyruvate dehydrogenase E1 alpha	42.674	27	9	78	9	1	428	47.1	7.49	213.85	9		metabolic process	cytosol;mitochondrion	catalytic activity	Pf00676, Pf02775	[GO:0003824]; GO:0003674 [GO:0004739]; GO:0004738; GO:0016624; GO:0016903; GO:0016491; GO:0003824; GO:0003674 [GO:0005739]; GO:0043231; GO:0044444; GO:0043227; GO:0043229; GO:0005737; GO:0044424; GO:0043226; GO:0005622; GO:0044464; GO:0005575; GO:0005623 [GO:0005829]; GO:0044444; GO:0005737; GO:0044424; GO:0005622; GO:0044464; GO:0005575; GO:0005623 [GO:0006086]; GO:0006085; GO:0006090; GO:000608…	839429	AT1G01090	PDH-E1 ALPHA	1	ath01110; ath01100; ath00020; ath00620; ath00010; ath01200	Biosynthesis of secondary metabolites; Metabolic pathways; Citrate cycle (TCA cycle); Pyruvate metabolism; Glycolysis / Gluconeogenesis; Carbon metabolism			0	7.10728	7.17846	7.18892	7.14287	0.0503361	0.704704	7.12442	7.10147	7.11168	7.11252	0.0115021	0.161716	7.0059	7.05034	7.05564	7.03729	0.0273138	0.388129	7.01419	7.07022
1646	AT1G30360.1	K21989	Early-responsive to dehydration stress protein (ERD4)	24.248	10	5	46	5	1	724	81.9	9.23	144.8	5		transport	extracellular;membrane;vacuole	transporter activity	Pf02714, Pf13967, Pf14703	[GO:0005216]; GO:0015075; GO:0022838; GO:0022891; GO:0015267; GO:0022857; GO:0022892; GO:0022803; GO:0005215; GO:0003674 [GO:0005576]; GO:0005575 [GO:0005773]; GO:0043231; GO:0044444; GO:0043227; GO:0043229; GO:0005737; GO:0044424; GO:0043226; GO:0005622; GO:0044464; GO:0005575; GO:0005623 [GO:0005774]; GO:0044437; GO:0098588; GO:0098805; GO:0005773; GO:0044444; GO:0044446; GO:0031090; GO:0016020…	839916	AT1G30360	ERD4	1					0	6.47626	6.47337	6.47814	6.47482	0.00204727	0.031619	6.7685	6.75069	6.62868	6.71595	0.0761074	1.13323	6.61206	6.50277	6.70439	6.60641	0.100931	1.52777	6.55927	6.58036
675	AT4G12880.1		early nodulin-like protein 19	8.686	18	3	30	3	1	141	16.1	9.19	52.71	3		metabolic process	extracellular;membrane	metal ion binding	Pf02298	[GO:0005507]; GO:0046914; GO:0046872; GO:0043169; GO:0043167; GO:0005488; GO:0003674 [GO:0005886]; GO:0016020; GO:0044464; GO:0071944; GO:0005575; GO:0005623 [GO:0009055]; GO:0016491; GO:0003824; GO:0003674 [GO:0022900]; GO:0006091; GO:0055114; GO:0044237; GO:0008152; GO:0009987; GO:0008150 [GO:0046658]; GO:0031225; GO:0031226; GO:0031224; GO:0044459; GO:0044425; GO:0005886; GO:0044464; GO:000557…	826900	AT4G12880	ENODL19	4					0	6.93518	6.21981	6.52373	6.5775	0.505846	7.69056	6.66187	6.65279	6.87975	6.73147	0.128495	1.90887	6.93289	6.94373	6.89568	6.9241	0.0252028	0.363987	6.98327	6.94359
821	AT3G53990.1		Adenine nucleotide alpha hydrolases-like superfamily protein	8.46	30	3	13	3	1	160	17.8	5.94	30.1	3		metabolic process;response to stimulus	cytoplasm;membrane	catalytic activity	Pf00582	[GO:0005737]; GO:0044424; GO:0005622; GO:0044464; GO:0005575; GO:0005623 [GO:0005886]; GO:0016020; GO:0044464; GO:0071944; GO:0005575; GO:0005623 [GO:0006950]; GO:0050896; GO:0008150 [GO:0006979]; GO:0006950; GO:0050896; GO:0008150 [GO:0009408]; GO:0006950; GO:0009266; GO:0050896; GO:0009628; GO:0008150 [GO:0009409]; GO:0006950; GO:0009266; GO:0050896; GO:0009628; GO:0008150 [GO:0009506]; GO:0005…	824566	AT3G53990	AT3G53990	3					0	6.43689	6.23299	6.23046	6.33494	0.144179	2.27594	6.36691	6.3931	6.1776	6.31253	0.117587	1.86275	6.30651	6.31492	6.37927	6.33357	0.0398007	0.628409	6.16332	5.45086
404	AT5G08650.1	K21594	Small GTP-binding protein	23.622	10	5	18	5	1	681	75.4	6.68	54.36	5		metabolic process;regulation of biological process	membrane	catalytic activity;nucleotide binding;protein binding;RNA binding	Pf00009, Pf00025, Pf00679, Pf03144, Pf06421, Pf14492	[GO:0000166]; GO:0036094; GO:1901265; GO:0005488; GO:0097159; GO:1901363; GO:0003674 [GO:0003746]; GO:0008135; GO:0003723; GO:0003676; GO:0097159; GO:1901363; GO:0005488; GO:0003674 [GO:0003924]; GO:0017111; GO:0016462; GO:0016818; GO:0016817; GO:0016787; GO:0003824; GO:0003674 [GO:0005525]; GO:0032550; GO:0032561; GO:0035639; GO:0001883; GO:0032549; GO:0019001; GO:0032555; GO:0043168; GO:1901265…	830766	AT5G08650	AT5G08650	5					0	6.13682	6.34687	6.41553	6.24185	0.148525	2.37951	6.41421	6.39263	6.5462	6.45101	0.0831361	1.28873	6.21456	5.81245	6.1011	6.0427	0.207319	3.4309	6.06703	6.22384
630	AT4G18100.1	K02912	Ribosomal protein L32e	16.486	35	4	43	2	1	133	15.5	10.89	132.24	4		metabolic process	cytoplasm;cytosol;Golgi;ribosome	structural molecule activity	Pf01655	[GO:0003735]; GO:0005198; GO:0003674 [GO:0005622]; GO:0044464; GO:0005575; GO:0005623 [GO:0005730]; GO:0031981; GO:0043232; GO:0044428; GO:0070013; GO:0043228; GO:0043229; GO:0005634; GO:0044446; GO:0043233; GO:0044424; GO:0043226; GO:0043231; GO:0044422; GO:0031974; GO:0005622; GO:0044464; GO:0005575; GO:0043227; GO:0005623 [GO:0005737]; GO:0044424; GO:0005622; GO:0044464; GO:0005575; GO:0005623…	827535	AT4G18100	AT4G18100	4	ath03010	Ribosome			2	6.82381	6.89517	6.79281	6.85949	0.0504579	0.735592	6.7794	6.49041	6.5423	6.60404	0.154069	2.33295	6.61751	6.72528	6.60231	6.64837	0.0670461	1.00846	6.821	6.88969
1152	AT2G44100.1	K17255	guanosine nucleotide diphosphate dissociation inhibitor 1	39.312	27	8	55	6	1	445	49.8	5.74	171.47	8		metabolic process;regulation of biological process;response to stimulus;transport	cytoplasm;cytosol	catalytic activity;enzyme regulator activity;protein binding	Pf00996	[GO:0005092]; GO:0030695; GO:0060589; GO:0030234; GO:0098772; GO:0003674 [GO:0005093]; GO:0005092; GO:0030695; GO:0060589; GO:0030234; GO:0098772; GO:0003674 [GO:0005096]; GO:0008047; GO:0030695; GO:0030234; GO:0060589; GO:0098772; GO:0003674 [GO:0005515]; GO:0005488; GO:0003674 [GO:0005622]; GO:0044464; GO:0005575; GO:0005623 [GO:0005737]; GO:0044424; GO:0005622; GO:0044464; GO:0005575; GO:00056…	819016	AT2G44100	GDI1	2					2	6.83542	6.80034	6.93539	6.81788	0.0248055	0.36383	6.87035	6.80226	6.86972	6.84744	0.039127	0.57141	6.82426	6.80119	6.7744	6.79995	0.0249538	0.366971	6.92381	6.9005
1017	AT3G12780.1	K00927	phosphoglycerate kinase 1	234.761	72	26	972	14	1	481	50.1	6.24	3221.95	26		metabolic process;response to stimulus	cytoplasm;cytosol;extracellular;membrane;mitochondrion;nucleus	catalytic activity;nucleotide binding	Pf00162, Pf08282	[GO:0000166]; GO:0036094; GO:1901265; GO:0005488; GO:0097159; GO:1901363; GO:0003674 [GO:0004618]; GO:0016301; GO:0016774; GO:0016772; GO:0016740; GO:0003824; GO:0003674 [GO:0005524]; GO:0032559; GO:0035639; GO:0030554; GO:0032555; GO:0043168; GO:1901265; GO:0017076; GO:0032553; GO:0043167; GO:0097159; GO:1901363; GO:0000166; GO:0097367; GO:0005488; GO:0036094; GO:0003674 [GO:0005618]; GO:0030312…	820461	AT3G12780	PGK1	3	ath01110; ath01200; ath00010; ath01230; ath00710; ath01100	Biosynthesis of secondary metabolites; Carbon metabolism; Glycolysis / Gluconeogenesis; Biosynthesis of amino acids; Carbon fixation in photosynthetic organisms; Metabolic pathways			12	9.05759	9.08564	9.14423	9.07161	0.0198366	0.218667	9.08924	9.10825	9.13845	9.11198	0.0248201	0.27239	9.0479	8.99461	9.05302	9.03184	0.0323462	0.358135	9.04689	9.06574
253	AT5G28840.1	K10046	GDP-D-mannose 3',5'-epimerase	39.852	31	9	87	9	1	377	42.7	6.21	227.44	9		metabolic process	cytoplasm;cytosol	catalytic activity;nucleotide binding	Pf01073, Pf01370, Pf02719, Pf07993, Pf13460	[GO:0000166]; GO:0036094; GO:1901265; GO:0005488; GO:0097159; GO:1901363; GO:0003674 [GO:0003824]; GO:0003674 [GO:0003854]; GO:0033764; GO:0016229; GO:0016616; GO:0016491; GO:0016614; GO:0003824; GO:0003674 [GO:0005737]; GO:0044424; GO:0005622; GO:0044464; GO:0005575; GO:0005623 [GO:0005829]; GO:0044444; GO:0005737; GO:0044424; GO:0005622; GO:0044464; GO:0005575; GO:0005623 [GO:0006694]; GO:00082…	833002	AT5G28840	GME	5	ath01100; ath00053; ath01110; ath00520	Metabolic pathways; Ascorbate and aldarate metabolism; Biosynthesis of secondary metabolites; Amino sugar and nucleotide sugar metabolism			0	7.50205	7.54969	7.52525	7.52587	0.0336891	0.447644	7.46735	7.47427	7.43451	7.45871	0.0212376	0.284735	7.56147	7.33177	7.48801	7.46042	0.117313	1.57247	7.59045	7.50483
277	AT5G24400.1	K01057	NagB/RpiA/CoA transferase-like superfamily protein	15.849	19	4	19	4	1	325	35.6	7.77	35.69	4		defense response;metabolic process;response to stimulus	cytosol	catalytic activity;protein binding	Pf01182	[GO:0002229]; GO:0002239; GO:0098542; GO:0051707; GO:0006952; GO:0043207; GO:0051704; GO:0006950; GO:0009605; GO:0009607; GO:0008150; GO:0050896 [GO:0003824]; GO:0003674 [GO:0005515]; GO:0005488; GO:0003674 [GO:0005777]; GO:0042579; GO:0043231; GO:0044444; GO:0043227; GO:0043229; GO:0005737; GO:0044424; GO:0043226; GO:0005622; GO:0044464; GO:0005575; GO:0005623 [GO:0005829]; GO:0044444; GO:000573…	832511	AT5G24400	EMB2024	5	ath01100; ath00030; ath01110; ath01200	Metabolic pathways; Pentose phosphate pathway; Biosynthesis of secondary metabolites; Carbon metabolism			0	6.89163	6.94289	6.88894	6.91726	0.0362447	0.523974	6.8398	6.74844	6.92249	6.83691	0.0870626	1.27342	6.84804	6.95215	6.89572	6.89864	0.0521192	0.7555	6.93881	6.99753
556	AT4G28440.1	K07466	Nucleic acid-binding, OB-fold-like protein	13.176	29	3	11	3	1	153	16.4	9.41	23.54	3			cytosol	RNA binding		[GO:0003729]; GO:0003723; GO:0003676; GO:0097159; GO:1901363; GO:0005488; GO:0003674 [GO:0005829]; GO:0044444; GO:0005737; GO:0044424; GO:0005622; GO:0044464; GO:0005575; GO:0005623 [GO:0008150]	828961	AT4G28440	AT4G28440	4	ath03030; ath03430; ath03440; ath03420	DNA replication; Mismatch repair; Homologous recombination; Nucleotide excision repair			0	6.54615	6.75064	6.74387	6.6484	0.144595	2.17489	6.48613	6.61148	6.50661	6.53474	0.0672437	1.02902	6.41704	6.33208	6.30168	6.35027	0.0597928	0.941579	6.33409	6.45073
1022	AT3G12390.1	K03626	Nascent polypeptide-associated complex (NAC), alpha subunit family protein	38.254	48	7	72	3	1	203	22	4.48	217.41	7		response to stimulus;transport	cytosol;Golgi;nucleus;ribosome		Pf00627, Pf01849	[GO:0005634]; GO:0043231; GO:0043227; GO:0043229; GO:0043226; GO:0044424; GO:0005575; GO:0005622; GO:0044464; GO:0005623 [GO:0005794]; GO:0012505; GO:0043231; GO:0044444; GO:0044464; GO:0043227; GO:0043229; GO:0005737; GO:0044424; GO:0005575; GO:0005623; GO:0043226; GO:0005622 [GO:0005829]; GO:0044444; GO:0005737; GO:0044424; GO:0005622; GO:0044464; GO:0005575; GO:0005623 [GO:0005854]; GO:0043234…	820418	AT3G12390	AT3G12390	3					5	7.20838	7.2205	7.2391	7.21444	0.00857291	0.11883	7.0774	7.21664	7.14046	7.14483	0.0697252	0.975883	7.27798	7.05593	7.17643	7.17011	0.111164	1.55038	7.05663	6.91372
1547	AT1G54100.2	K14085	aldehyde dehydrogenase 7B4	20.634	19	6	18	6	1	508	54.2	5.54	51.48	6		metabolic process;response to stimulus	cytoplasm;cytosol	catalytic activity	Pf00171	[GO:0004028]; GO:0016620; GO:0016903; GO:0016491; GO:0003824; GO:0003674 [GO:0004029]; GO:0016620; GO:0016903; GO:0016491; GO:0003824; GO:0003674 [GO:0005737]; GO:0044424; GO:0005622; GO:0044464; GO:0005575; GO:0005623 [GO:0005829]; GO:0044444; GO:0005737; GO:0044424; GO:0005622; GO:0044464; GO:0005575; GO:0005623 [GO:0006081]; GO:0044237; GO:0071704; GO:0008152; GO:0009987; GO:0008150 [GO:000815…	841849	AT1G54100	ALDH7B4	1	ath00620; ath00280; ath00340; ath01230; ath00071; ath00053; ath00330; ath00410; ath00310; ath00260; ath00300; ath01100; ath00561; ath00380; ath01110; ath00010	Pyruvate metabolism; Valine, leucine and isoleucine degradation; Histidine metabolism; Biosynthesis of amino acids; Fatty acid degradation; Ascorbate and aldarate metabolism; Arginine and proline metabolism; beta-Alanine metabolism; Lysine degradation; Glycine, serine and threonine metabolism; Lysine biosynthesis; Metabolic pathways; Glycerolipid metabolism; Tryptophan metabolism; Biosynthesis of…			0	6.42317	6.74271	6.70473	6.58294	0.225947	3.43231	6.4217	6.53153	6.50371	6.48565	0.0570989	0.880389	6.58514	6.57411	6.6638	6.60768	0.0489096	0.740193	6.63337	6.53878
49	AT5G66470.1	K03595	RNA binding;GTP binding	5.326	4	2	6	2	1	427	48.9	7.06	12.64	2		metabolic process;regulation of biological process;response to stimulus		catalytic activity;nucleotide binding;RNA binding	Pf00009, Pf01926, Pf02421, Pf03029, Pf03193, Pf08477	[GO:0000166]; GO:0036094; GO:1901265; GO:0005488; GO:0097159; GO:1901363; GO:0003674 [GO:0003723]; GO:0003676; GO:0097159; GO:1901363; GO:0005488; GO:0003674 [GO:0003924]; GO:0017111; GO:0016462; GO:0016818; GO:0016817; GO:0016787; GO:0003824; GO:0003674 [GO:0005525]; GO:0032550; GO:0032561; GO:0035639; GO:0001883; GO:0032549; GO:0019001; GO:0032555; GO:0043168; GO:1901265; GO:0001882; GO:0017076…	836779	AT5G66470	AT5G66470	5					0	6.00665	6.18885	6.22611	6.09775	0.128833	2.1128	6.21133	6.16816	6.19631	6.19194	0.0219138	0.353908	6.10762	5.97111	6.04458	6.0411	0.0683242	1.13099	6.16052	6.07405
1230	AT2G35040.1	K00602	AICARFT/IMPCHase bienzyme family protein	9.894	7	2	31	2	1	596	64.9	6.92	102.56	2		metabolic process;response to stimulus		catalytic activity	Pf01808, Pf02142	[GO:0003824]; GO:0003674 [GO:0003937]; GO:0019238; GO:0016814; GO:0016810; GO:0016787; GO:0003824; GO:0003674 [GO:0004643]; GO:0016742; GO:0016741; GO:0016740; GO:0003824; GO:0003674 [GO:0006164]; GO:0006163; GO:0009165; GO:0072522; GO:0009117; GO:0072521; GO:1901293; GO:0018130; GO:0019438; GO:0044271; GO:1901362; GO:1901566; GO:0006753; GO:0006725; GO:0034641; GO:0046483; GO:1901360; GO:1901564…	818069	AT2G35040	AT2G35040	2					0	6.38616	6.56366	6.27167	6.47491	0.125512	1.93844	6.39229	6.37883	6.17536	6.3155	0.121546	1.92458	6.08729	5.98199	6.0062	6.02516	0.0551519	0.91536	5.97196	6.16129
695	AT4G09650.1	K02113	ATP synthase delta-subunit gene	81.072	55	12	283	12	1	234	25.7	9.06	955.64	12		defense response;metabolic process;response to stimulus;transport	membrane	catalytic activity;transporter activity	Pf00213	[GO:0006754]; GO:0009152; GO:0009168; GO:0009206; GO:0046034; GO:0006164; GO:0009150; GO:0009260; GO:0009127; GO:0009156; GO:0009167; GO:0009145; GO:0009201; GO:0009205; GO:0006163; GO:0009165; GO:0072522; GO:0009259; GO:0046390; GO:0009124; GO:0009126; GO:0009161; GO:0009142; GO:0009144; GO:0009199; GO:0009117; GO:0072521; GO:1901293; GO:0018130; GO:0019438; GO:0044271; GO:1901362; GO:1901566; G…	826551	AT4G09650	ATPD	4	ath01100; ath00190; ath00195	Metabolic pathways; Oxidative phosphorylation; Photosynthesis			0	8.16759	8.22244	8.38927	8.19502	0.0387885	0.473319	8.38614	8.2618	8.28779	8.31191	0.0655821	0.789014	8.12507	8.03181	8.11991	8.09226	0.0524141	0.647706	8.15633	8.14196
1568	AT1G50670.1	K13719	OTU-like cysteine protease family protein	7.628	12	2	12	2	1	208	23.4	5.11	34.97	2		metabolic process;regulation of biological process;response to stimulus	cytosol;nucleus	catalytic activity	Pf02338	[GO:0004843]; GO:0036459; GO:0019783; GO:0101005; GO:0008234; GO:0016787; GO:0140096; GO:0070011; GO:0003824; GO:0008233; GO:0003674 [GO:0005634]; GO:0043231; GO:0043227; GO:0043229; GO:0043226; GO:0044424; GO:0005575; GO:0005622; GO:0044464; GO:0005623 [GO:0005829]; GO:0044444; GO:0005737; GO:0044424; GO:0005622; GO:0044464; GO:0005575; GO:0005623 [GO:0006508]; GO:0019538; GO:0043170; GO:0044238…	841489	AT1G50670	AT1G50670	1	ath04141	Protein processing in endoplasmic reticulum			0	6.36701	6.11164	6.4771	6.23932	0.180569	2.89404	6.22704	6.41108	6.13032	6.25615	0.142629	2.27982	4.55235	5.98622	6.14822	5.56226	0.878354	15.7913	6.4215	6.49351
1688	AT1G21880.2		lysm domain GPI-anchored protein 1 precursor	12.863	14	4	15	4	1	416	43.5	5.07	42.93	4		defense response;metabolic process;response to stimulus	extracellular;membrane		Pf01476	[GO:0005576]; GO:0005575 [GO:0005886]; GO:0016020; GO:0044464; GO:0071944; GO:0005575; GO:0005623 [GO:0006952]; GO:0006950; GO:0050896; GO:0008150 [GO:0006955]; GO:0002376; GO:0050896; GO:0008150 [GO:0016020]; GO:0005575 [GO:0016998]; GO:0044036; GO:0044248; GO:0044260; GO:0071554; GO:0009056; GO:0044237; GO:0043170; GO:0009987; GO:0008152; GO:0071704; GO:0008150 [GO:0031225]; GO:0031224; GO:0044…	838790	AT1G21880	LYM1	1					0	6.17944	6.03042	6.2396	6.10493	0.105376	1.72607	6.03485	6.16647	6.25836	6.15323	0.112341	1.82573	6.42462	6.22782	6.34364	6.33203	0.0989119	1.56209	6.33777	6.39946
318	AT5G18100.1	K04565	copper/zinc superoxide dismutase 3	29.111	48	5	26	4	1	164	16.9	7.64	64.91	5		metabolic process;response to stimulus	vacuole	antioxidant activity;catalytic activity;metal ion binding	Pf00080	[GO:0004784]; GO:0016209; GO:0016721; GO:0003674; GO:0016491; GO:0003824 [GO:0005507]; GO:0046914; GO:0046872; GO:0043169; GO:0043167; GO:0005488; GO:0003674 [GO:0005615]; GO:0044421; GO:0005575; GO:0005576 [GO:0005773]; GO:0043231; GO:0044444; GO:0043227; GO:0043229; GO:0005737; GO:0044424; GO:0043226; GO:0005622; GO:0044464; GO:0005575; GO:0005623 [GO:0005777]; GO:0042579; GO:0043231; GO:004444…	831928	AT5G18100	CSD3	5	ath04146	Peroxisome			1	6.86257	6.95502	6.86543	6.90879	0.0653776	0.946295	6.88296	6.22755	6.79014	6.63355	0.354655	5.34638	7.17506	6.98343	6.74708	6.96853	0.214378	3.07637	6.96781	7.0058
343	AT5G15970.1		stress-responsive protein (KIN2) / stress-induced protein (KIN2) / cold-responsive protein (COR6.6) / cold-regulated protein (COR6.6)	29.145	74	5	172	4	1	66	6.5	9.13	666.51	5		response to stimulus	cytoplasm;membrane;nucleus			[GO:0003674] [GO:0005634]; GO:0043231; GO:0043227; GO:0043229; GO:0043226; GO:0044424; GO:0005575; GO:0005622; GO:0044464; GO:0005623 [GO:0005737]; GO:0044424; GO:0005622; GO:0044464; GO:0005575; GO:0005623 [GO:0005886]; GO:0016020; GO:0044464; GO:0071944; GO:0005575; GO:0005623 [GO:0006970]; GO:0006950; GO:0009628; GO:0050896; GO:0008150 [GO:0009409]; GO:0006950; GO:0009266; GO:0050896; GO:00096…	831454	AT5G15970	KIN2	5					1	9.02767	8.51716	8.32865	8.77242	0.360985	4.115	8.56794	8.35813	8.38272	8.43626	0.114694	1.35954	8.90978	8.93575	8.733	8.85951	0.110324	1.24526	8.8555	8.67893
897	AT3G44110.1	K09503	DNAJ homologue 3	9.649	9	3	11	3	1	420	46.4	6.11	29.04	3		metabolic process;regulation of biological process;response to stimulus	cytoplasm;cytosol;membrane	metal ion binding;nucleotide binding;protein binding	Pf00226, Pf00684, Pf01556	[GO:0005524]; GO:0032559; GO:0035639; GO:0030554; GO:0032555; GO:0043168; GO:1901265; GO:0017076; GO:0032553; GO:0043167; GO:0097159; GO:1901363; GO:0000166; GO:0097367; GO:0005488; GO:0036094; GO:0003674 [GO:0005618]; GO:0030312; GO:0044464; GO:0071944; GO:0005575; GO:0005623 [GO:0005730]; GO:0031981; GO:0043232; GO:0044428; GO:0070013; GO:0043228; GO:0043229; GO:0005634; GO:0044446; GO:0043233;…	823531	AT3G44110	ATJ3; J3	3	ath04141	Protein processing in endoplasmic reticulum			0	6.15726	5.88688	5.87571	6.02207	0.191186	3.17476	5.99089	5.76399	5.93501	5.89663	0.118218	2.00484	6.14829	6.05426	6.01725	6.07327	0.0675559	1.11235	6.17195	5.99968
1010	AT3G13490.1	K04567	Lysyl-tRNA synthetase, class II	17.718	8	3	9	3	1	602	67.5	6.02	27.15	3		metabolic process	cytoplasm;mitochondrion	catalytic activity;DNA binding;metal ion binding;nucleotide binding	Pf00152, Pf00587, Pf01336	[GO:0000166]; GO:0036094; GO:1901265; GO:0005488; GO:0097159; GO:1901363; GO:0003674 [GO:0003676]; GO:0097159; GO:1901363; GO:0005488; GO:0003674 [GO:0003677]; GO:0003676; GO:0097159; GO:1901363; GO:0005488; GO:0003674 [GO:0004812]; GO:0140101; GO:0140098; GO:0003824; GO:0003674 [GO:0004824]; GO:0004812; GO:0140101; GO:0140098; GO:0003824; GO:0003674 [GO:0005524]; GO:0032559; GO:0035639; GO:00305…	820551	AT3G13490	OVA5	3	ath00970	Aminoacyl-tRNA biosynthesis			0	6.02683	6.35947	6.32261	6.19315	0.235208	3.79788	6.29162	6.00941	6.14105	6.14736	0.141208	2.29706	6.37845	6.19459	6.34801	6.30702	0.0985479	1.56251	6.50226	6.29358
1035	AT3G10940.1		dual specificity protein phosphatase (DsPTP1) family protein	9.034	15	3	8	3	1	282	32.1	8.47	14.56	3		metabolic process	cytoplasm	catalytic activity;receptor activity;signal transducer activity	Pf00782	[GO:0005737]; GO:0044424; GO:0005622; GO:0044464; GO:0005575; GO:0005623 [GO:0005975]; GO:0044238; GO:0071704; GO:0008152; GO:0008150 [GO:0005983]; GO:0005982; GO:0009251; GO:0044247; GO:0006073; GO:0000272; GO:0044042; GO:0044264; GO:0044275; GO:0005976; GO:0009057; GO:0016052; GO:0044260; GO:0044262; GO:0044248; GO:0005975; GO:0043170; GO:1901575; GO:0044237; GO:0009056; GO:0044238; GO:0071704;…	820265	AT3G10940	AT3G10940; LSF2	3					0	4.35947	4.39997	4.3148	4.37972	0.028641	0.653945	3.84767	4.3501	4.21571	4.13782	0.260111	6.28619	4.14757	4.56466	4.4719	4.39471	0.218998	4.98323	4.72121	4.59396
1840	AT1G02500.2	K00789	S-adenosylmethionine synthetase 1	83.535	41	10	124	2	1	393	43.1	5.82	326.77	10	Acetyl [N-Term]	metabolic process;response to stimulus	cytoplasm;cytosol;membrane	catalytic activity;metal ion binding;nucleotide binding;protein binding	Pf00438, Pf02772, Pf02773	[GO:0000166]; GO:0036094; GO:1901265; GO:0005488; GO:0097159; GO:1901363; GO:0003674 [GO:0004478]; GO:0016765; GO:0016740; GO:0003824; GO:0003674 [GO:0005515]; GO:0005488; GO:0003674 [GO:0005524]; GO:0032559; GO:0035639; GO:0030554; GO:0032555; GO:0043168; GO:1901265; GO:0017076; GO:0032553; GO:0043167; GO:0097159; GO:1901363; GO:0000166; GO:0097367; GO:0005488; GO:0036094; GO:0003674 [GO:0005618…	839501	AT1G02500	SAM1	1	ath01110; ath01100; ath00270; ath01230	Biosynthesis of secondary metabolites; Metabolic pathways; Cysteine and methionine metabolism; Biosynthesis of amino acids			0	6.29761	6.14025	6.2407	6.21893	0.111274	1.78928	6.35072	6.08751	6.39181	6.27668	0.165107	2.63049	6.40993	6.26578	6.41016	6.36196	0.0832909	1.3092	6.4836	6.48206
62	AT5G64860.1	K00705	disproportionating enzyme	8.288	5	2	5	2	1	576	64.4	5.69	12.5	2		metabolic process		catalytic activity	Pf02446	[GO:0000025]; GO:0000023; GO:0046352; GO:0005984; GO:0009313; GO:0044275; GO:0009311; GO:0044262; GO:0016052; GO:0044248; GO:0005975; GO:0044237; GO:1901575; GO:0009056; GO:0044238; GO:0071704; GO:0008152; GO:0009987; GO:0008150 [GO:0004134]; GO:0004133; GO:0016758; GO:0003824; GO:0016757; GO:0003674; GO:0016740 [GO:0005975]; GO:0044238; GO:0071704; GO:0008152; GO:0008150 [GO:0005977]; GO:0006073…	836609	AT5G64860	DPE1	5	ath01100; ath00500	Metabolic pathways; Starch and sucrose metabolism			0	6.23155	6.44712	6.40204	6.33933	0.152437	2.40463	6.23443	6.33705	6.18237	6.25129	0.0787036	1.259	6.34628	5.76933	6.22866	6.11476	0.304877	4.98592	6.3931	6.40308
1253	AT2G32080.1	K21772	purin-rich alpha 1	10.959	12	2	15	2	1	296	32.2	6.13	35.99	2		metabolic process;regulation of biological process;response to stimulus	cytoplasm;nucleus	DNA binding;RNA binding	Pf04845	[GO:0003676]; GO:0097159; GO:1901363; GO:0005488; GO:0003674 [GO:0003677]; GO:0003676; GO:0097159; GO:1901363; GO:0005488; GO:0003674 [GO:0003729]; GO:0003723; GO:0003676; GO:0097159; GO:1901363; GO:0005488; GO:0003674 [GO:0005634]; GO:0043231; GO:0043227; GO:0043229; GO:0043226; GO:0044424; GO:0005575; GO:0005622; GO:0044464; GO:0005623 [GO:0005737]; GO:0044424; GO:0005622; GO:0044464; GO:000557…	817768	AT2G32080	PUR ALPHA-1	2					0	6.20682	6.25328	6.29525	6.23005	0.0328557	0.527375	5.91953	5.83246	6.26997	6.00732	0.23159	3.85513	5.89792	6.17801	6.13687	6.07093	0.151237	2.49117	6.31001	6.42505
43	AT5G67030.1	K09838	zeaxanthin epoxidase (ZEP) (ABA1)	14.762	7	4	19	4	1	667	73.8	7.03	52.74	4		metabolic process;regulation of biological process;response to stimulus	membrane	catalytic activity;nucleotide binding;protein binding	Pf00498, Pf01494, Pf13454	[GO:0005515]; GO:0005488; GO:0003674 [GO:0006970]; GO:0006950; GO:0009628; GO:0050896; GO:0008150 [GO:0009408]; GO:0006950; GO:0009266; GO:0050896; GO:0009628; GO:0008150 [GO:0009414]; GO:0006950; GO:0009415; GO:0050896; GO:0001101; GO:0009628; GO:0010035; GO:1901700; GO:0008150; GO:0042221 [GO:0009507]; GO:0009536; GO:0043231; GO:0044444; GO:0043227; GO:0043229; GO:0005737; GO:0044424; GO:004322…	836838	AT5G67030	ABA1	5	ath01110; ath01100; ath00906	Biosynthesis of secondary metabolites; Metabolic pathways; Carotenoid biosynthesis	WP3661	Genetic Interactions Between Sugar and Hormone Signaling	0	6.66937	6.8136	7.15394	6.74148	0.101987	1.51283	6.74099	6.9221	6.95545	6.87285	0.1154	1.67906	6.69671	6.42185	6.91732	6.67863	0.248232	3.71681	6.57925	6.67057
1434	AT1G76680.2	K05894	12-oxophytodienoate reductase 1	15.33	14	5	37	5	1	397	44	7.5	98.61	5		metabolic process;response to stimulus	cytoplasm;cytosol	catalytic activity;nucleotide binding	Pf00724	[GO:0003824]; GO:0003674 [GO:0005737]; GO:0044424; GO:0005622; GO:0044464; GO:0005575; GO:0005623 [GO:0005829]; GO:0044444; GO:0005737; GO:0044424; GO:0005622; GO:0044464; GO:0005575; GO:0005623 [GO:0006629]; GO:0044238; GO:0071704; GO:0008152; GO:0008150 [GO:0009611]; GO:0006950; GO:0050896; GO:0008150 [GO:0009695]; GO:0009694; GO:0072330; GO:0032787; GO:0046394; GO:0019752; GO:0016053; GO:00434…	844001	AT1G76680	OPR1	1					0	6.8284	6.92373	6.79642	6.87606	0.0674066	0.980308	6.58377	6.87609	6.61155	6.69047	0.161349	2.41163	6.70056	6.80738	6.77422	6.76072	0.0546715	0.808663	6.92896	7.02939
1080	AT3G05900.1		neurofilament protein-related	84.494	43	19	166	19	1	673	73.4	4.35	477.36	19			cytoplasm			[GO:0003674] [GO:0005737]; GO:0044424; GO:0005622; GO:0044464; GO:0005575; GO:0005623 [GO:0008150]	819759	AT3G05900	AT3G05900	3					0	7.02127	6.6024	6.79831	6.81183	0.296181	4.34804	6.67422	6.87563	6.82518	6.79168	0.104803	1.54311	6.95607	7.08228	6.99008	7.00948	0.0653035	0.931646	7.04344	7.14239
476	AT4G37550.1	K01455	Acetamidase/Formamidase family protein	16.575	17	4	27	4	1	452	49.6	5.53	73.46	4			vacuole	catalytic activity	Pf03069	[GO:0004328]; GO:0016811; GO:0016810; GO:0016787; GO:0003824; GO:0003674 [GO:0005773]; GO:0043231; GO:0044444; GO:0043227; GO:0043229; GO:0005737; GO:0044424; GO:0043226; GO:0005622; GO:0044464; GO:0005575; GO:0005623 [GO:0016811]; GO:0016810; GO:0016787; GO:0003824; GO:0003674	829910	AT4G37550	AT4G37550	4					0	6.4497	6.67599	6.73767	6.56284	0.160011	2.43814	6.61314	6.66278	6.61702	6.63098	0.0276082	0.416352	6.61909	6.50926	6.61917	6.58251	0.0634313	0.963634	5.99768	6.48802
198	AT5G44130.1		FASCICLIN-like arabinogalactan protein 13 precursor	12.602	13	3	53	2	1	247	26.2	5.67	148.38	3			Golgi;membrane		Pf02469	[GO:0003674] [GO:0005794]; GO:0012505; GO:0043231; GO:0044444; GO:0044464; GO:0043227; GO:0043229; GO:0005737; GO:0044424; GO:0005575; GO:0005623; GO:0043226; GO:0005622 [GO:0005886]; GO:0016020; GO:0044464; GO:0071944; GO:0005575; GO:0005623 [GO:0009505]; GO:0005618; GO:0030312; GO:0044464; GO:0071944; GO:0005575; GO:0005623 [GO:0009506]; GO:0005911; GO:0055044; GO:0030054; GO:0005575 [GO:001602…	834436	AT5G44130	FLA13	5					1	6.77095	6.92527	6.87785	6.84811	0.109118	1.5934	6.92408	7.00659	6.97804	6.96957	0.0419053	0.60126	6.8453	6.97417	7.02195	6.94714	0.0913741	1.31528	6.86994	6.93273
367	AT5G13420.1	K00616	Aldolase-type TIM barrel family protein	37.548	25	9	76	9	1	438	47.7	6.43	218.65	9		metabolic process;response to stimulus	cytoplasm;cytosol;mitochondrion	catalytic activity	Pf00923	[GO:0003824]; GO:0003674 [GO:0004801]; GO:0016744; GO:0016740; GO:0003824; GO:0003674 [GO:0005737]; GO:0044424; GO:0005622; GO:0044464; GO:0005575; GO:0005623 [GO:0005739]; GO:0043231; GO:0044444; GO:0043227; GO:0043229; GO:0005737; GO:0044424; GO:0043226; GO:0005622; GO:0044464; GO:0005575; GO:0005623 [GO:0005829]; GO:0044444; GO:0005737; GO:0044424; GO:0005622; GO:0044464; GO:0005575; GO:000562…	831183	AT5G13420	AT5G13420; TRA2	5	ath01100; ath01230; ath01110; ath01200; ath00030	Metabolic pathways; Biosynthesis of amino acids; Biosynthesis of secondary metabolites; Carbon metabolism; Pentose phosphate pathway			0	6.84835	6.65902	6.74347	6.75368	0.133881	1.98235	6.5955	6.85366	6.72286	6.72401	0.129085	1.91977	6.94632	7.01863	6.81753	6.9275	0.101863	1.47042	6.84231	7.00003
1379	AT2G04780.2		FASCICLIN-like arabinoogalactan 7	10.959	11	2	28	2	1	254	26.8	6.54	90.53	2			membrane		Pf02469	[GO:0005886]; GO:0016020; GO:0044464; GO:0071944; GO:0005575; GO:0005623 [GO:0016020]; GO:0005575 [GO:0031225]; GO:0031224; GO:0044425; GO:0005575; GO:0016020 [GO:0046658]; GO:0031225; GO:0031226; GO:0031224; GO:0044459; GO:0044425; GO:0005886; GO:0044464; GO:0005575; GO:0016020; GO:0071944; GO:0005623	815021	AT2G04780	FLA7	2					0	6.48875	6.48847	6.38779	6.48861	0.000197708	0.003047	6.45757	6.43638	6.62564	6.50653	0.103697	1.59374	6.62507	6.7969	6.5706	6.66419	0.118116	1.7724	6.73538	6.65292
672	AT4G13340.1		Leucine-rich repeat (LRR) family protein	3.989	4	2	4	2	1	760	82.2	6.96	9.88	2		cell organization and biogenesis	extracellular	protein binding;structural molecule activity	Pf08263	[GO:0005199]; GO:0005198; GO:0003674 [GO:0005515]; GO:0005488; GO:0003674 [GO:0005576]; GO:0005575 [GO:0005618]; GO:0030312; GO:0044464; GO:0071944; GO:0005575; GO:0005623 [GO:0009505]; GO:0005618; GO:0030312; GO:0044464; GO:0071944; GO:0005575; GO:0005623 [GO:0009506]; GO:0005911; GO:0055044; GO:0030054; GO:0005575 [GO:0071555]; GO:0045229; GO:0071554; GO:0016043; GO:0009987; GO:0071840; GO:0008…	826964	AT4G13340	AT4G13340; LRX3	4					0	5.9729	5.88771	5.78163	5.93031	0.0602394	1.01579	5.85549	5.93933	5.99393	5.92958	0.0697317	1.176	5.98865	6.07311	5.90094	5.98757	0.0860875	1.43777	6.03766	6.05711
579	AT4G24930.1		thylakoid lumenal 17.9 kDa protein, chloroplast	21.371	45	6	38	6	1	225	24.7	6.67	69.61	6						[GO:0003674] [GO:0008150] [GO:0009507]; GO:0009536; GO:0043231; GO:0044444; GO:0043227; GO:0043229; GO:0005737; GO:0044424; GO:0043226; GO:0005622; GO:0044464; GO:0005575; GO:0005623 [GO:0009536]; GO:0043231; GO:0044444; GO:0043227; GO:0043229; GO:0005737; GO:0044424; GO:0043226; GO:0005622; GO:0044464; GO:0005575; GO:0005623 [GO:0009543]; GO:0009534; GO:0031978; GO:0044434; GO:0031976; GO:003197…	828595	AT4G24930	AT4G24930	4					0	6.69657	6.71553	6.71313	6.70605	0.0134073	0.199928	6.67631	6.70398	6.79401	6.72477	0.061545	0.915199	6.58099	6.53194	6.59188	6.56827	0.0319288	0.486106	6.58966	6.65306
1217	AT2G36460.1	K01623	Aldolase superfamily protein	82.931	53	14	294	8	1	358	38.4	7.39	1065.32	14		metabolic process;regulation of biological process;response to stimulus	cytoplasm;cytosol;membrane;mitochondrion;nucleus	catalytic activity;metal ion binding;protein binding	Pf00274	[GO:0003824]; GO:0003674 [GO:0004332]; GO:0016832; GO:0016830; GO:0016829; GO:0003824; GO:0003674 [GO:0005507]; GO:0046914; GO:0046872; GO:0043169; GO:0043167; GO:0005488; GO:0003674 [GO:0005515]; GO:0005488; GO:0003674 [GO:0005634]; GO:0043231; GO:0043227; GO:0043229; GO:0043226; GO:0044424; GO:0005575; GO:0005622; GO:0044464; GO:0005623 [GO:0005737]; GO:0044424; GO:0005622; GO:0044464; GO:00055…	818220	AT2G36460	AT2G36460; FBA6	2					0	7.06939	7.17531	7.19066	7.12235	0.0748956	1.05156	6.8879	7.075	6.94651	6.9698	0.0957024	1.3731	6.89165	7.16906	7.14306	7.06792	0.153206	2.16763	7.33326	7.09651
1331	AT2G21280.1	K07071	NAD(P)-binding Rossmann-fold superfamily protein	15.461	14	3	10	3	1	347	37.7	9.22	30.75	3		cell organization and biogenesis;metabolic process	membrane	catalytic activity;protein binding	Pf01370, Pf05368, Pf07993, Pf08338, Pf13460	[GO:0000252]; GO:0016616; GO:0016614; GO:0016491; GO:0003824; GO:0003674 [GO:0003824]; GO:0003674 [GO:0004033]; GO:0016616; GO:0016614; GO:0016491; GO:0003824; GO:0003674 [GO:0004448]; GO:0016616; GO:0016614; GO:0016491; GO:0003824; GO:0003674 [GO:0004495]; GO:0016616; GO:0016614; GO:0016491; GO:0003824; GO:0003674 [GO:0008875]; GO:0016616; GO:0016614; GO:0016491; GO:0003824; GO:0003674 [GO:00095…	816667	AT2G21280	SULA	2					0	5.97134	6.50016	6.66471	6.23575	0.373931	5.99658	6.60453	6.42209	6.44257	6.48973	0.0999436	1.54003	6.4553	6.32322	6.46758	6.41537	0.0800383	1.2476	6.09513	6.38298
1111	AT3G02360.1	K00033	6-phosphogluconate dehydrogenase family protein	51.727	27	9	97	5	1	486	53.5	7.42	291.99	9		metabolic process;response to stimulus	cytoplasm;cytosol	catalytic activity;protein binding	Pf00393, Pf03446	[GO:0004616]; GO:0016616; GO:0016614; GO:0016491; GO:0003824; GO:0003674 [GO:0005515]; GO:0005488; GO:0003674 [GO:0005737]; GO:0044424; GO:0005622; GO:0044464; GO:0005575; GO:0005623 [GO:0005777]; GO:0042579; GO:0043231; GO:0044444; GO:0043227; GO:0043229; GO:0005737; GO:0044424; GO:0043226; GO:0005622; GO:0044464; GO:0005575; GO:0005623 [GO:0005829]; GO:0044444; GO:0005737; GO:0044424; GO:000562…	821163	AT3G02360	AT3G02360	3	ath00030; ath00480; ath01200; ath01110; ath01100	Pentose phosphate pathway; Glutathione metabolism; Carbon metabolism; Biosynthesis of secondary metabolites; Metabolic pathways			0	6.63365	6.68608	6.63713	6.65987	0.037074	0.556678	6.59526	6.5613	6.74016	6.63224	0.0949944	1.43231	6.77367	6.85657	6.95661	6.86228	0.0916044	1.3349	7.00843	6.77603
602	AT4G22505.1		Bifunctional inhibitor/lipid-transfer protein/seed storage 2S albumin superfamily protein	10.801	5	2	22	2	1	530	55.2	12.4	77.54	2					Pf00234, Pf14547	[GO:0016021]; GO:0031224; GO:0044425; GO:0005575; GO:0016020	5008157	AT4G22505	AT4G22505	4					0	6.93214	6.63296	6.25268	6.78255	0.211558	3.11916	6.80814	6.69017	6.84193	6.78008	0.0796759	1.17515	6.93601	6.66694	6.52695	6.70997	0.207896	3.09831	6.5184	6.71997
312	AT5G19240.1		Glycoprotein membrane precursor GPI-anchored	6.663	10	2	21	2	1	199	21.3	7.08	56.87	2			membrane			[GO:0003674] [GO:0005886]; GO:0016020; GO:0044464; GO:0071944; GO:0005575; GO:0005623 [GO:0008150] [GO:0016020]; GO:0005575 [GO:0031225]; GO:0031224; GO:0044425; GO:0005575; GO:0016020	832044	AT5G19240	AT5G19240	5					0	7.08988	6.62819	6.51611	6.85904	0.326462	4.75959	6.4895	6.8729	6.61288	6.65843	0.19572	2.93943	6.85021	6.70782	6.30881	6.62228	0.280649	4.23795	6.97994	6.96595
37	ATCG00120.1	K02111	ATP synthase subunit alpha	137.625	49	20	626	19	1	507	55.3	5.25	2011.64	20		defense response;metabolic process;response to stimulus;transport	membrane;mitochondrion	catalytic activity;metal ion binding;nucleotide binding;transporter activity	Pf00006, Pf00306, Pf02874, Pf09378	[GO:0000166]; GO:0036094; GO:1901265; GO:0005488; GO:0097159; GO:1901363; GO:0003674 [GO:0005524]; GO:0032559; GO:0035639; GO:0030554; GO:0032555; GO:0043168; GO:1901265; GO:0017076; GO:0032553; GO:0043167; GO:0097159; GO:1901363; GO:0000166; GO:0097367; GO:0005488; GO:0036094; GO:0003674 [GO:0005739]; GO:0043231; GO:0044444; GO:0043227; GO:0043229; GO:0005737; GO:0044424; GO:0043226; GO:0005622;…	844790	ATCG00120	atpA	Pt	ath00190; ath01100; ath00195	Oxidative phosphorylation; Metabolic pathways; Photosynthesis			1	9.02216	9.01019	9.12787	9.01617	0.00846591	0.0938969	9.13896	9.08657	9.18244	9.13599	0.0480019	0.525415	9.04537	8.95286	9.13841	9.04555	0.0927717	1.02561	9.08762	9.04743
916	AT3G27740.1	K01956	carbamoyl phosphate synthetase A	20.14	19	5	34	5	1	430	47	6.02	82.82	5		cell communication;metabolic process;response to stimulus	cytosol	catalytic activity;nucleotide binding	Pf00117, Pf00988, Pf07722	[GO:0000050]; GO:0019627; GO:0043604; GO:1901566; GO:0043603; GO:0044281; GO:0071941; GO:1901564; GO:0044271; GO:1901576; GO:0034641; GO:0008152; GO:0006807; GO:0071704; GO:0044249; GO:0009058; GO:0044237; GO:0008150; GO:0009987 [GO:0000166]; GO:0036094; GO:1901265; GO:0005488; GO:0097159; GO:1901363; GO:0003674 [GO:0004088]; GO:0016884; GO:0016879; GO:0016874; GO:0003824; GO:0003674 [GO:0005524]…	822396	AT3G27740	CARA	3	ath00250; ath00240; ath01100	Alanine, aspartate and glutamate metabolism; Pyrimidine metabolism; Metabolic pathways			0	6.40458	6.69281	6.99446	6.54869	0.203812	3.11225	6.4935	6.27306	6.56486	6.44381	0.152116	2.36065	6.54247	6.65895	6.69559	6.63234	0.0799538	1.20552	6.78043	6.61978
550	AT4G29010.1	K10527	Enoyl-CoA hydratase/isomerase family	30.762	13	7	55	7	1	721	77.8	9.32	149.77	7		development;metabolic process	cytoplasm	catalytic activity;protein binding;RNA binding	Pf00378, Pf00725, Pf01266, Pf02737	[GO:0003729]; GO:0003723; GO:0003676; GO:0097159; GO:1901363; GO:0005488; GO:0003674 [GO:0003824]; GO:0003674 [GO:0003857]; GO:0016616; GO:0016614; GO:0016491; GO:0003824; GO:0003674 [GO:0004165]; GO:0016863; GO:0016860; GO:0016853; GO:0003824; GO:0003674 [GO:0004300]; GO:0016836; GO:0016835; GO:0016829; GO:0003824; GO:0003674 [GO:0005618]; GO:0030312; GO:0044464; GO:0071944; GO:0005575; GO:00056…	829022	AT4G29010	AIM1	4	ath00071; ath01100; ath00592; ath01110; ath01212	Fatty acid degradation; Metabolic pathways; alpha-Linolenic acid metabolism; Biosynthesis of secondary metabolites; Fatty acid metabolism			0	6.93245	7.02836	6.9488	6.9804	0.0678196	0.971571	7.02727	7.1043	6.93033	7.02063	0.0871746	1.24169	7.02434	6.86722	6.87804	6.9232	0.087755	1.26755	6.80303	6.82349
750	AT3G63170.1		Chalcone-flavanone isomerase family protein	26.49	19	5	45	5	1	279	30.4	7.49	124.72	5		metabolic process	mitochondrion	catalytic activity	Pf02431	[GO:0005504]; GO:0008289; GO:0033293; GO:0005488; GO:0031406; GO:0003674; GO:0043168; GO:0043177; GO:0043167; GO:0036094 [GO:0005739]; GO:0043231; GO:0044444; GO:0043227; GO:0043229; GO:0005737; GO:0044424; GO:0043226; GO:0005622; GO:0044464; GO:0005575; GO:0005623 [GO:0006631]; GO:0032787; GO:0044255; GO:0019752; GO:0006629; GO:0044237; GO:0043436; GO:0044238; GO:0071704; GO:0008152; GO:0009987;…	825492	AT3G63170	AT3G63170; FAP1	3					0	6.99814	7.14426	6.92472	7.0712	0.10332	1.46113	6.71442	6.52219	6.86942	6.70201	0.173947	2.59545	6.718	7.1258	7.00127	6.94836	0.208988	3.00774	7.32129	7.05605
1511	AT1G63000.1	K12451	nucleotide-rhamnose synthase/epimerase-reductase	35.853	37	8	80	5	1	301	33.6	5.97	200.2	8		cell organization and biogenesis;metabolic process	cytosol;extracellular;membrane	catalytic activity	Pf01073, Pf01370, Pf02719, Pf04321, Pf07993	[GO:0003824]; GO:0003674 [GO:0003854]; GO:0033764; GO:0016229; GO:0016616; GO:0016491; GO:0016614; GO:0003824; GO:0003674 [GO:0005829]; GO:0044444; GO:0005737; GO:0044424; GO:0005622; GO:0044464; GO:0005575; GO:0005623 [GO:0005886]; GO:0016020; GO:0044464; GO:0071944; GO:0005575; GO:0005623 [GO:0006694]; GO:0008202; GO:0008610; GO:1901362; GO:0006629; GO:1901360; GO:1901576; GO:0044238; GO:007170…	842603	AT1G63000	NRS/ER	1	ath00520	Amino sugar and nucleotide sugar metabolism			0	6.58789	6.72481	6.70648	6.65635	0.0968209	1.45456	6.73908	6.83657	6.77796	6.78454	0.049076	0.723351	6.69216	6.59197	6.82062	6.70158	0.114619	1.71032	6.63666	6.73092
762	AT3G61260.1		Remorin family protein	32.029	37	4	71	4	1	212	23.1	5.64	208.43	4			cytoplasm;membrane;vacuole		Pf03763, Pf03766	[GO:0005737]; GO:0044424; GO:0005622; GO:0044464; GO:0005575; GO:0005623 [GO:0005773]; GO:0043231; GO:0044444; GO:0043227; GO:0043229; GO:0005737; GO:0044424; GO:0043226; GO:0005622; GO:0044464; GO:0005575; GO:0005623 [GO:0005886]; GO:0016020; GO:0044464; GO:0071944; GO:0005575; GO:0005623 [GO:0008150] [GO:0009506]; GO:0005911; GO:0055044; GO:0030054; GO:0005575 [GO:0016020]; GO:0005575	825298	AT3G61260	AT3G61260	3					0	7.14859	6.66121	6.7359	6.9049	0.344631	4.99111	7.07055	6.81585	7.00643	6.96428	0.132476	1.90223	7.42277	7.13815	7.07912	7.21335	0.183753	2.5474	7.18028	7.13233
1834	AT1G03475.1	K00228	Coproporphyrinogen III oxidase	37.014	27	8	74	8	1	386	43.8	6.7	249.07	8		metabolic process;response to stimulus	extracellular	catalytic activity;protein binding	Pf01218	[GO:0004109]; GO:0016634; GO:0016627; GO:0016491; GO:0003824; GO:0003674 [GO:0006779]; GO:0006778; GO:0033014; GO:0051188; GO:0033013; GO:0051186; GO:0018130; GO:0019438; GO:0044271; GO:1901362; GO:1901566; GO:0044249; GO:0006725; GO:0046483; GO:1901360; GO:1901564; GO:0044237; GO:0034641; GO:1901576; GO:0009058; GO:0071704; GO:0006807; GO:0008152; GO:0009987; GO:0008150 [GO:0006782]; GO:0006779;…	839489	AT1G03475	LIN2	1	ath00860; ath01110; ath01100	Porphyrin and chlorophyll metabolism; Biosynthesis of secondary metabolites; Metabolic pathways			0	7.40487	7.5454	7.51403	7.47514	0.0993701	1.32934	7.40711	7.44228	7.39465	7.41468	0.0247019	0.333149	7.42295	7.54616	7.47439	7.48116	0.061882	0.82717	7.51324	7.61555
112	AT5G57870.1	K03260	MIF4G domain-containing protein / MA3 domain-containing protein	42.676	16	9	57	9	1	780	85.5	8.24	178.22	9		metabolic process;regulation of biological process	cytoplasm;cytosol;nucleus	protein binding;RNA binding	Pf02847, Pf02854	[GO:0003723]; GO:0003676; GO:0097159; GO:1901363; GO:0005488; GO:0003674 [GO:0003729]; GO:0003723; GO:0003676; GO:0097159; GO:1901363; GO:0005488; GO:0003674 [GO:0003743]; GO:0008135; GO:0003723; GO:0003676; GO:0097159; GO:1901363; GO:0005488; GO:0003674 [GO:0005488]; GO:0003674 [GO:0005515]; GO:0005488; GO:0003674 [GO:0005634]; GO:0043231; GO:0043227; GO:0043229; GO:0043226; GO:0044424; GO:00055…	835897	AT5G57870	eIFiso4G1	5	ath03013	RNA transport			0	6.79409	6.77182	6.94493	6.78296	0.0157505	0.232207	6.83497	6.81443	6.73081	6.7934	0.0551713	0.812131	6.91963	6.86643	6.87417	6.88674	0.0287418	0.41735	6.84426	6.96985
838	AT3G52930.1	K01623	Aldolase superfamily protein	121.415	65	18	412	12	1	358	38.5	6.46	1418.07	18		metabolic process;response to stimulus	cytoplasm;cytosol;extracellular;Golgi;membrane;mitochondrion	catalytic activity;metal ion binding;protein binding	Pf00274	[GO:0003824]; GO:0003674 [GO:0004332]; GO:0016832; GO:0016830; GO:0016829; GO:0003824; GO:0003674 [GO:0005507]; GO:0046914; GO:0046872; GO:0043169; GO:0043167; GO:0005488; GO:0003674 [GO:0005515]; GO:0005488; GO:0003674 [GO:0005618]; GO:0030312; GO:0044464; GO:0071944; GO:0005575; GO:0005623 [GO:0005730]; GO:0031981; GO:0043232; GO:0044428; GO:0070013; GO:0043228; GO:0043229; GO:0005634; GO:00444…	824459	AT3G52930	AT3G52930; FBA8	3	ath01230; ath01110; ath01200; ath00030; ath00710; ath01100; ath00010; ath00051	Biosynthesis of amino acids; Biosynthesis of secondary metabolites; Carbon metabolism; Pentose phosphate pathway; Carbon fixation in photosynthetic organisms; Metabolic pathways; Glycolysis / Gluconeogenesis; Fructose and mannose metabolism			5	8.00227	8.13506	8.07199	8.06866	0.0938969	1.16372	8.0028	8.08733	7.99778	8.02931	0.0503139	0.626628	8.02839	8.12138	8.0398	8.06319	0.0507146	0.628964	8.18723	8.08899
446	AT5G01650.1		Tautomerase/MIF superfamily protein	24.52	60	5	49	5	1	115	12.1	6.62	127.71	5		defense response;response to stimulus			Pf01187	[GO:0003674] [GO:0006954]; GO:0006952; GO:0006950; GO:0050896; GO:0008150 [GO:0009507]; GO:0009536; GO:0043231; GO:0044444; GO:0043227; GO:0043229; GO:0005737; GO:0044424; GO:0043226; GO:0005622; GO:0044464; GO:0005575; GO:0005623 [GO:0051707]; GO:0043207; GO:0051704; GO:0009605; GO:0009607; GO:0008150; GO:0050896	831707	AT5G01650	AT5G01650	5					0	6.85557	6.80854	6.69861	6.83205	0.0332556	0.486759	6.84982	6.86669	6.70306	6.80652	0.0899974	1.32222	6.25933	6.6866	6.71549	6.55381	0.255433	3.89747	6.72759	6.4505
1304	AT2G24420.2		DNA repair ATPase-related	7.543	6	2	8	2	1	440	50.3	9.33	25.92	2		cell organization and biogenesis;cellular component movement;metabolic process;regulation of biological process;transport	cytoskeleton;endoplasmic reticulum;extracellular;membrane	catalytic activity;motor activity;protein binding	Pf00804, Pf01442, Pf01576, Pf02463, Pf04111, Pf04156, Pf05557, Pf05622, Pf05667, Pf06160, Pf08317, Pf08614, Pf10174, Pf12128, Pf13094, Pf13166, Pf13514, Pf13851, Pf14073, Pf14992	[GO:0000921]; GO:0031106; GO:0043623; GO:0070925; GO:0032185; GO:0006461; GO:0034622; GO:0006996; GO:0022607; GO:0007010; GO:0065003; GO:0070271; GO:0071822; GO:0016043; GO:0044085; GO:0043933; GO:0009987; GO:0071840; GO:0008150 [GO:0003774]; GO:0017111; GO:0016462; GO:0016818; GO:0016817; GO:0016787; GO:0003824; GO:0003674 [GO:0005576]; GO:0005575 [GO:0005774]; GO:0044437; GO:0098588; GO:0098805…	816978	AT2G24420	AT2G24420	2					0	6.11927	6.11618	6.46796	6.11773	0.00217924	0.0356218	6.12384	6.26749	6.14088	6.1774	0.0784846	1.27051	6.31126	6.35751	6.16666	6.27848	0.099556	1.58567	6.30066	6.33694
1661	AT1G27450.3	K00759	adenine phosphoribosyl transferase 1	24.668	29	5	70	5	1	284	31	7.96	204.42	5		metabolic process;response to stimulus	cytoplasm;cytosol;Golgi;membrane	catalytic activity	Pf00156, Pf14681	[GO:0003999]; GO:0016763; GO:0016757; GO:0016740; GO:0003824; GO:0003674 [GO:0005737]; GO:0044424; GO:0005622; GO:0044464; GO:0005575; GO:0005623 [GO:0005794]; GO:0012505; GO:0043231; GO:0044444; GO:0044464; GO:0043227; GO:0043229; GO:0005737; GO:0044424; GO:0005575; GO:0005623; GO:0043226; GO:0005622 [GO:0005829]; GO:0044444; GO:0005737; GO:0044424; GO:0005622; GO:0044464; GO:0005575; GO:0005623…	839636	AT1G27450	APT1	1					0	6.83575	7.04575	7.12115	6.94075	0.148497	2.13949	7.14207	7.10145	7.18689	7.14347	0.0427367	0.598262	6.97244	6.95495	6.89753	6.94164	0.0391901	0.564566	6.86487	7.07489
1305	AT2G24390.1		AIG2-like (avirulence induced gene) family protein	6.732	16	2	5	2	1	152	17.5	4.79	12.36	2			nucleus	catalytic activity	Pf06094	[GO:0005634]; GO:0043231; GO:0043227; GO:0043229; GO:0043226; GO:0044424; GO:0005575; GO:0005622; GO:0044464; GO:0005623 [GO:0008150] [GO:0016740]; GO:0003824; GO:0003674 [GO:0016746]; GO:0016740; GO:0003824; GO:0003674 [GO:0016755]; GO:0016746; GO:0140096; GO:0016740; GO:0003824; GO:0003674	816974	AT2G24390	AT2G24390	2					0	6.14515	6.06002	5.97422	6.10259	0.060194	0.986368	5.8771	6.16873	6.15985	6.06856	0.165869	2.73325	6.15247	6.2892	6.18883	6.21016	0.0708185	1.14036	6.2273	6.36079
608	AT4G21445.1		unknown protein; FUNCTIONS IN: molecular_function unknown; INVOLVED IN: biological_process unknown; LOCATED IN: chloroplast, chloroplast stroma; Has 30201 Blast hits to 17322 proteins in 780 species: Archae - 12; Bacteria - 1396; Metazoa - 17338; Fungi - 3422; Plants - 5037; Viruses - 0; Other Eukaryotes - 2996 (source: NCBI BLink).	18.153	31	3	33	3	1	154	17.6	7.09	106.6	3		cell organization and biogenesis				[GO:0003674] [GO:0009507]; GO:0009536; GO:0043231; GO:0044444; GO:0043227; GO:0043229; GO:0005737; GO:0044424; GO:0043226; GO:0005622; GO:0044464; GO:0005575; GO:0005623 [GO:0009570]; GO:0009532; GO:0044434; GO:0044435; GO:0009507; GO:0009536; GO:0044444; GO:0044446; GO:0043231; GO:0005737; GO:0044424; GO:0043229; GO:0044422; GO:0043227; GO:0005622; GO:0044464; GO:0043226; GO:0005575; GO:0005623 …	825893	AT4G21445	AT4G21445	4					0	6.56239	6.88072	6.82454	6.72155	0.225092	3.3488	6.80488	6.76855	6.9173	6.83024	0.07755	1.13539	6.87604	6.91931	6.7015	6.83228	0.115313	1.68776	6.52964	6.66663
501	AT4G34200.1	K00058	D-3-phosphoglycerate dehydrogenase	68.134	28	12	163	9	1	603	63.3	6.58	482.38	12		development;metabolic process	cytosol;membrane;mitochondrion	catalytic activity;nucleotide binding	Pf00389, Pf00670, Pf01262, Pf01842, Pf02826, Pf05221, Pf13478	[GO:0004013]; GO:0016802; GO:0016801; GO:0016787; GO:0003824; GO:0003674 [GO:0004617]; GO:0016616; GO:0016614; GO:0016491; GO:0003824; GO:0003674 [GO:0005524]; GO:0032559; GO:0035639; GO:0030554; GO:0032555; GO:0043168; GO:1901265; GO:0017076; GO:0032553; GO:0043167; GO:0097159; GO:1901363; GO:0000166; GO:0097367; GO:0005488; GO:0036094; GO:0003674 [GO:0005739]; GO:0043231; GO:0044444; GO:0043227…	829568	AT4G34200	EDA9	4	ath00260; ath01230; ath01100; ath01200	Glycine, serine and threonine metabolism; Biosynthesis of amino acids; Metabolic pathways; Carbon metabolism			3	7.07233	7.19715	7.28042	7.13474	0.0882581	1.23702	7.2439	7.30946	7.18445	7.24594	0.0625276	0.862933	7.1459	7.08216	6.9284	7.05215	0.111815	1.58554	7.06113	7.18552
914	AT3G27890.1	K19784	NADPH:quinone oxidoreductase	25.338	45	5	37	5	1	196	21.5	7.5	100.84	5	Acetyl [N-Term]	defense response;metabolic process;response to stimulus	cytosol;membrane	catalytic activity;metal ion binding;nucleotide binding	Pf02525, Pf03358	[GO:0003955]; GO:0016655; GO:0016651; GO:0016491; GO:0003824; GO:0003674 [GO:0005829]; GO:0044444; GO:0005737; GO:0044424; GO:0005622; GO:0044464; GO:0005575; GO:0005623 [GO:0005886]; GO:0016020; GO:0044464; GO:0071944; GO:0005575; GO:0005623 [GO:0008270]; GO:0046914; GO:0046872; GO:0043169; GO:0043167; GO:0005488; GO:0003674 [GO:0008752]; GO:0016646; GO:0016645; GO:0016491; GO:0003824; GO:000367…	822411	AT3G27890	NQR	3					0	7.07406	7.151	7.29074	7.11253	0.0544033	0.764893	7.0808	7.2551	7.13848	7.15812	0.0887965	1.2405	6.9927	7.06101	7.0074	7.02037	0.0359551	0.512153	7.00457	6.99241
456	AT4G39520.1	K06944	GTP-binding protein-related	11.721	11	3	14	3	1	369	41.1	8.41	38.87	3			cytoplasm;cytosol	catalytic activity;nucleotide binding	Pf01926, Pf02421, Pf02824	[GO:0000166]; GO:0036094; GO:1901265; GO:0005488; GO:0097159; GO:1901363; GO:0003674 [GO:0003924]; GO:0017111; GO:0016462; GO:0016818; GO:0016817; GO:0016787; GO:0003824; GO:0003674 [GO:0005525]; GO:0032550; GO:0032561; GO:0035639; GO:0001883; GO:0032549; GO:0019001; GO:0032555; GO:0043168; GO:1901265; GO:0001882; GO:0017076; GO:0032553; GO:0043167; GO:0097159; GO:1901363; GO:0036094; GO:0097367;…	830106	AT4G39520	AT4G39520	4					0	6.09882	6.17735	6.45755	6.13808	0.0555319	0.90471	6.25636	6.13668	6.17112	6.18805	0.0616114	0.99565	6.11466	5.9866	6.42688	6.17605	0.22647	3.66691	6.2388	6.33124
1358	AT2G17130.1	K00030	isocitrate dehydrogenase subunit 2	14.741	14	3	23	2	1	367	39.6	6.55	66.74	3		metabolic process	mitochondrion	catalytic activity;metal ion binding	Pf00180	[GO:0004449]; GO:0004448; GO:0016616; GO:0016614; GO:0016491; GO:0003824; GO:0003674 [GO:0005739]; GO:0043231; GO:0044444; GO:0043227; GO:0043229; GO:0005737; GO:0044424; GO:0043226; GO:0005622; GO:0044464; GO:0005575; GO:0005623 [GO:0006099]; GO:0006101; GO:0009060; GO:0044238; GO:0072350; GO:0045333; GO:0008152; GO:0019752; GO:0015980; GO:0008150; GO:0043436; GO:0006091; GO:0055114; GO:0006082;…	816218	AT2G17130	IDH2	2	ath00020; ath01200; ath01110; ath01230; ath01210; ath01100	Citrate cycle (TCA cycle); Carbon metabolism; Biosynthesis of secondary metabolites; Biosynthesis of amino acids; 2-Oxocarboxylic acid metabolism; Metabolic pathways			0	#NUM!	#NUM!	#NUM!	#NUM!	#NUM!	#NUM!	5.58863	5.58557	5.5871	5.5871	0.00153143	0.0274101	5.7333	#NUM!	#NUM!	#NUM!	#NUM!	#NUM!	5.76464	5.64587
441	AT5G02790.1	K00799	Glutathione S-transferase family protein	27.334	26	5	95	5	1	235	27.1	5.2	261.81	5		metabolic process;response to stimulus	cytoplasm;cytosol	catalytic activity;protein binding	Pf00043, Pf02798, Pf13409, Pf13410, Pf13417	[GO:0004364]; GO:0016765; GO:0016740; GO:0003824; GO:0003674 [GO:0005515]; GO:0005488; GO:0003674 [GO:0005737]; GO:0044424; GO:0005622; GO:0044464; GO:0005575; GO:0005623 [GO:0005829]; GO:0044444; GO:0005737; GO:0044424; GO:0005622; GO:0044464; GO:0005575; GO:0005623 [GO:0006749]; GO:0006518; GO:0006575; GO:0006790; GO:0043603; GO:1901564; GO:0044237; GO:0034641; GO:0006807; GO:0071704; GO:000815…	831798	AT5G02790	GSTL3	5	ath00480	Glutathione metabolism			0	7.46256	7.43085	7.44789	7.44671	0.022417	0.301032	7.42791	7.43918	7.49262	7.45324	0.0345659	0.463771	7.54199	7.48141	7.49427	7.50589	0.0319151	0.425201	7.50117	7.53816
1171	AT2G42590.3	K06630	general regulatory factor 9	37.516	28	6	247	5	1	276	30.9	5.03	735.1	6			cytoplasm;cytosol;membrane;nucleus	metal ion binding;protein binding	Pf00244	[GO:0005509]; GO:0046872; GO:0043169; GO:0043167; GO:0005488; GO:0003674 [GO:0005515]; GO:0005488; GO:0003674 [GO:0005634]; GO:0043231; GO:0043227; GO:0043229; GO:0043226; GO:0044424; GO:0005575; GO:0005622; GO:0044464; GO:0005623 [GO:0005737]; GO:0044424; GO:0005622; GO:0044464; GO:0005575; GO:0005623 [GO:0005829]; GO:0044444; GO:0005737; GO:0044424; GO:0005622; GO:0044464; GO:0005575; GO:000562…	818859	AT2G42590	GRF9	2					0	7.35886	7.24491	7.30816	7.30188	0.0805754	1.10349	7.19028	7.31854	7.23314	7.24732	0.0652972	0.900984	7.2097	7.22194	7.35031	7.26065	0.0778856	1.07271	7.3059	7.35679
1386	AT2G03680.1	K18635	spiral1	20.545	37	3	34	3	1	119	11.9	8.16	101.06	3		cell growth;cell organization and biogenesis;response to stimulus	cytoplasm;cytoskeleton			[GO:0003674] [GO:0005737]; GO:0044424; GO:0005622; GO:0044464; GO:0005575; GO:0005623 [GO:0005819]; GO:0015630; GO:0043232; GO:0044430; GO:0005856; GO:0043228; GO:0043229; GO:0044446; GO:0043226; GO:0044424; GO:0044422; GO:0005575; GO:0005622; GO:0044464; GO:0005623 [GO:0005856]; GO:0043232; GO:0043228; GO:0043229; GO:0043226; GO:0044424; GO:0005575; GO:0005622; GO:0044464; GO:0005623 [GO:0005874…	814896	AT2G03680	SPR1	2					0	7.47468	6.91633	6.92697	7.1955	0.394814	5.48695	7.07524	7.04151	7.01355	7.04343	0.0308878	0.438534	7.32054	7.33268	7.01216	7.22179	0.181647	2.51526	7.10301	7.15506
1724	AT1G16890.2	K10580	ubiquitin-conjugating enzyme 36	39.381	52	6	55	2	1	153	17.2	7.34	163.92	6		cell differentiation;metabolic process;response to stimulus	cytosol;membrane;nucleus	catalytic activity;nucleotide binding;protein binding	Pf00179	[GO:0000166]; GO:0036094; GO:1901265; GO:0005488; GO:0097159; GO:1901363; GO:0003674 [GO:0004842]; GO:0019787; GO:0016740; GO:0140096; GO:0003824; GO:0003674 [GO:0005515]; GO:0005488; GO:0003674 [GO:0005524]; GO:0032559; GO:0035639; GO:0030554; GO:0032555; GO:0043168; GO:1901265; GO:0017076; GO:0032553; GO:0043167; GO:0097159; GO:1901363; GO:0000166; GO:0097367; GO:0005488; GO:0036094; GO:0003674…	838260	AT1G16890	UBC36	1	ath04120	Ubiquitin mediated proteolysis			6	7.00498	7.14138	7.03354	7.07318	0.0964491	1.36359	7.05779	7.14855	7.02594	7.07743	0.0636198	0.898911	7.06905	6.90883	6.98669	6.98819	0.0801188	1.14649	6.9007	7.01127
1197	AT2G39670.2	K06941	Radical SAM superfamily protein	8.657	6	2	2	2	1	431	47.7	8.87	6.46	2		metabolic process	cytoplasm	catalytic activity	Pf04055	[GO:0003824]; GO:0003674 [GO:0005737]; GO:0044424; GO:0005622; GO:0044464; GO:0005575; GO:0005623 [GO:0006364]; GO:0016072; GO:0034470; GO:0042254; GO:0034660; GO:0006396; GO:0022613; GO:0016070; GO:0010467; GO:0044085; GO:0044260; GO:0090304; GO:0043170; GO:0071840; GO:0044237; GO:0006139; GO:0071704; GO:0008150; GO:0008152; GO:0009987; GO:0006725; GO:0034641; GO:0044238; GO:0046483; GO:1901360;…	818550	AT2G39670	AT2G39670	2					0	6.101	6.1121	6.08961	6.10655	0.0078509	0.128565	6.05893	5.80308	5.94958	5.93719	0.128372	2.16217	6.54174	6.54597	6.52859	6.53877	0.00906214	0.138591	6.22305	6.47387
1421	AT1G78570.1	K12450	rhamnose biosynthesis 1	29.188	20	10	67	7	1	669	75.3	7.28	161.96	10		cell differentiation;cell organization and biogenesis;metabolic process;regulation of biological process;transport	cytoplasm;cytosol	catalytic activity	Pf01073, Pf01370, Pf02719, Pf04321, Pf07993, Pf13460	[GO:0000252]; GO:0016616; GO:0016614; GO:0016491; GO:0003824; GO:0003674 [GO:0003824]; GO:0003674 [GO:0003854]; GO:0033764; GO:0016229; GO:0016616; GO:0016491; GO:0016614; GO:0003824; GO:0003674 [GO:0004033]; GO:0016616; GO:0016614; GO:0016491; GO:0003824; GO:0003674 [GO:0004448]; GO:0016616; GO:0016614; GO:0016491; GO:0003824; GO:0003674 [GO:0004495]; GO:0016616; GO:0016614; GO:0016491; GO:00038…	844193	AT1G78570	RHM1	1	ath00520	Amino sugar and nucleotide sugar metabolism			3	7.0756	7.12312	7.09848	7.09936	0.0336028	0.473322	7.10682	7.00152	7.09583	7.06806	0.0578829	0.818936	7.14308	7.00196	7.11928	7.08811	0.0755462	1.06582	7.17015	7.11316
87	AT5G62350.1		Plant invertase/pectin methylesterase inhibitor superfamily protein	37.32	30	4	71	4	1	202	22.2	9.06	225.09	4		regulation of biological process		enzyme regulator activity	Pf04043	[GO:0004857]; GO:0030234; GO:0098772; GO:0003674 [GO:0043086]; GO:0044092; GO:0050790; GO:0065009; GO:0065007; GO:0008150 [GO:0046910]; GO:0004857; GO:0030234; GO:0098772; GO:0003674	836356	AT5G62350	AT5G62350	5					0	7.16042	7.10382	7.04543	7.13212	0.0400229	0.561163	7.20643	7.33716	7.29647	7.28002	0.0669004	0.918959	7.08385	7.28464	7.16077	7.17642	0.101306	1.41166	7.01597	7.23562
1670	AT1G25350.2	K01886	glutamine-tRNA ligase, putative / glutaminyl-tRNA synthetase, putative / GlnRS, putative	7.001	4	2	6	2	1	800	92.1	6.44	16.94	2		metabolic process	cytoplasm;cytosol	catalytic activity;nucleotide binding	Pf00749, Pf03950, Pf04558	[GO:0000166]; GO:0036094; GO:1901265; GO:0005488; GO:0097159; GO:1901363; GO:0003674 [GO:0004812]; GO:0140101; GO:0140098; GO:0003824; GO:0003674 [GO:0004819]; GO:0004812; GO:0140101; GO:0140098; GO:0003824; GO:0003674 [GO:0005524]; GO:0032559; GO:0035639; GO:0030554; GO:0032555; GO:0043168; GO:1901265; GO:0017076; GO:0032553; GO:0043167; GO:0097159; GO:1901363; GO:0000166; GO:0097367; GO:0005488…	839120	AT1G25350	OVA9	1					0	5.68405	5.78518	5.93822	5.73462	0.0715111	1.24701	5.87248	5.95474	5.789	5.87207	0.0828718	1.41129	5.75049	5.81637	5.87356	5.81347	0.0615827	1.05931	6.05636	5.94241
1019	AT3G12610.1		Leucine-rich repeat (LRR) family protein	3.705	9	2	2	2	1	372	39.5	5.07	3.68	2		metabolic process;regulation of biological process;response to stimulus	membrane	nucleotide binding;protein binding	Pf08263, Pf12799, Pf13855	[GO:0000166]; GO:0036094; GO:1901265; GO:0005488; GO:0097159; GO:1901363; GO:0003674 [GO:0005515]; GO:0005488; GO:0003674 [GO:0005886]; GO:0016020; GO:0044464; GO:0071944; GO:0005575; GO:0005623 [GO:0006281]; GO:0006259; GO:0006974; GO:0044260; GO:0090304; GO:0033554; GO:0043170; GO:0044237; GO:0006139; GO:0006950; GO:0051716; GO:0071704; GO:0008152; GO:0009987; GO:0006725; GO:0034641; GO:0044238…	820441	AT3G12610	DRT100	3					0	6.4466	6.12278	6.21993	6.28469	0.228978	3.64342	6.20889	6.20165	6.00584	6.1388	0.1152	1.87659	#NUM!	6.54673	#NUM!	#NUM!	#NUM!	#NUM!	6.28788	6.33414
345	AT5G15490.1	K00012	UDP-glucose 6-dehydrogenase family protein	58.868	33	11	100	3	1	480	53.1	6.04	276.29	11	Phospho [S393]	metabolic process	cytoplasm;cytosol;nucleus	catalytic activity;nucleotide binding	Pf00984, Pf03720, Pf03721	[GO:0003979]; GO:0016616; GO:0016614; GO:0016491; GO:0003824; GO:0003674 [GO:0005618]; GO:0030312; GO:0044464; GO:0071944; GO:0005575; GO:0005623 [GO:0005634]; GO:0043231; GO:0043227; GO:0043229; GO:0043226; GO:0044424; GO:0005575; GO:0005622; GO:0044464; GO:0005623 [GO:0005737]; GO:0044424; GO:0005622; GO:0044464; GO:0005575; GO:0005623 [GO:0005829]; GO:0044444; GO:0005737; GO:0044424; GO:000562…	831402	AT5G15490	AT5G15490; UGD3	5	ath00040; ath00520; ath01100; ath00053	Pentose and glucuronate interconversions; Amino sugar and nucleotide sugar metabolism; Metabolic pathways; Ascorbate and aldarate metabolism			0	6.38863	6.39131	6.5182	6.38997	0.00189392	0.029639	6.35358	6.47418	6.49183	6.43986	0.0752386	1.16833	6.48079	6.69558	6.50302	6.55979	0.118117	1.80063	6.51899	6.63557
325	AT5G17310.2	K00963	UDP-glucose pyrophosphorylase 2	91.785	49	18	213	6	1	470	51.9	6.01	636.34	18		cell organization and biogenesis;development;metabolic process;regulation of biological process;response to stimulus	cytoplasm;cytosol;membrane	catalytic activity	Pf01704	[GO:0003983]; GO:0051748; GO:0070569; GO:0016779; GO:0016772; GO:0016740; GO:0003824; GO:0003674 [GO:0005737]; GO:0044424; GO:0005622; GO:0044464; GO:0005575; GO:0005623 [GO:0005829]; GO:0044444; GO:0005737; GO:0044424; GO:0005622; GO:0044464; GO:0005575; GO:0005623 [GO:0005886]; GO:0016020; GO:0044464; GO:0071944; GO:0005575; GO:0005623 [GO:0005977]; GO:0006073; GO:0006112; GO:0044042; GO:004426…	831596	AT5G17310	UGP2	5	ath00040; ath00520; ath00500; ath00052; ath01100	Pentose and glucuronate interconversions; Amino sugar and nucleotide sugar metabolism; Starch and sucrose metabolism; Galactose metabolism; Metabolic pathways			0	6.98828	7.01938	7.03881	7.00383	0.0219925	0.314007	6.97545	7.01797	7.08313	7.02552	0.0542376	0.772009	6.96436	6.86158	7.04408	6.95668	0.0914909	1.31515	6.89488	6.98735
900	AT3G43800.1	K00799	glutathione S-transferase tau 27	10.394	9	3	21	3	1	227	26.7	5.57	55.71	3		metabolic process;response to stimulus	cytoplasm;cytosol	catalytic activity;protein binding	Pf00043, Pf02798, Pf13409, Pf13410, Pf13417, Pf14497	[GO:0004364]; GO:0016765; GO:0016740; GO:0003824; GO:0003674 [GO:0005515]; GO:0005488; GO:0003674 [GO:0005737]; GO:0044424; GO:0005622; GO:0044464; GO:0005575; GO:0005623 [GO:0005829]; GO:0044444; GO:0005737; GO:0044424; GO:0005622; GO:0044464; GO:0005575; GO:0005623 [GO:0006749]; GO:0006518; GO:0006575; GO:0006790; GO:0043603; GO:1901564; GO:0044237; GO:0034641; GO:0006807; GO:0071704; GO:000815…	823491	AT3G43800	GSTU27	3	ath00480	Glutathione metabolism			0	6.45743	6.40186	6.37206	6.42964	0.0392971	0.611186	6.18563	6.55367	6.40274	6.38068	0.185005	2.89946	6.5025	6.4888	6.45114	6.48082	0.0265954	0.41037	6.58882	6.65308
779	AT3G58730.1	K02149	vacuolar ATP synthase subunit D (VATD) / V-ATPase D subunit / vacuolar proton pump D subunit (VATPD)	11.214	8	3	5	3	1	261	29	9.51	12.68	3		transport	Golgi;membrane;vacuole	catalytic activity;transporter activity	Pf01813	[GO:0000325]; GO:0005773; GO:0043231; GO:0044444; GO:0043227; GO:0043229; GO:0005737; GO:0044424; GO:0043226; GO:0005622; GO:0044464; GO:0005575; GO:0005623 [GO:0005773]; GO:0043231; GO:0044444; GO:0043227; GO:0043229; GO:0005737; GO:0044424; GO:0043226; GO:0005622; GO:0044464; GO:0005575; GO:0005623 [GO:0005774]; GO:0044437; GO:0098588; GO:0098805; GO:0005773; GO:0044444; GO:0044446; GO:0031090;…	825042	AT3G58730	AT3G58730	3	ath01100; ath00190; ath04145	Metabolic pathways; Oxidative phosphorylation; Phagosome			0	5.77954	5.74391	5.51561	5.76172	0.0251907	0.437208	5.22987	5.42776	5.20827	5.28864	0.120969	2.28734	4.86761	5.62882	6.0344	5.51027	0.592357	10.7501	6.19886	5.74565
478	AT4G37000.1	K13545	accelerated cell death 2 (ACD2)	24.446	24	5	43	5	1	319	36.4	6.04	126.01	5		defense response;metabolic process;regulation of biological process;response to stimulus	cytoplasm;cytosol;membrane;mitochondrion	catalytic activity;protein binding	Pf06405	[GO:0005515]; GO:0005488; GO:0003674 [GO:0005737]; GO:0044424; GO:0005622; GO:0044464; GO:0005575; GO:0005623 [GO:0005739]; GO:0043231; GO:0044444; GO:0043227; GO:0043229; GO:0005737; GO:0044424; GO:0043226; GO:0005622; GO:0044464; GO:0005575; GO:0005623 [GO:0005829]; GO:0044444; GO:0005737; GO:0044424; GO:0005622; GO:0044464; GO:0005575; GO:0005623 [GO:0009507]; GO:0009536; GO:0043231; GO:004444…	829854	AT4G37000	ACD2	4	ath01110; ath00860	Biosynthesis of secondary metabolites; Porphyrin and chlorophyll metabolism			0	6.72993	6.99573	7.02253	6.86283	0.187953	2.73871	7.01348	7.11302	7.09336	7.07329	0.0527202	0.745342	6.92045	6.91856	7.02913	6.95605	0.0633023	0.910033	6.77031	6.90453
802	AT3G55800.1	K01100	sedoheptulose-bisphosphatase	102.628	45	14	369	14	1	393	42.4	6.57	922.25	14		defense response;metabolic process;response to stimulus	extracellular	catalytic activity;metal ion binding	Pf00316	[GO:0005975]; GO:0044238; GO:0071704; GO:0008152; GO:0008150 [GO:0005986]; GO:0005985; GO:0046351; GO:0005984; GO:0009312; GO:0034637; GO:0009311; GO:0044262; GO:0016051; GO:0044249; GO:0005975; GO:0044237; GO:1901576; GO:0009058; GO:0044238; GO:0071704; GO:0008152; GO:0009987; GO:0008150 [GO:0006000]; GO:0019318; GO:0005996; GO:0005975; GO:0044281; GO:0044238; GO:0071704; GO:0008152; GO:0008150 …	824746	AT3G55800	SBPASE	3	ath00710; ath01200; ath01100	Carbon fixation in photosynthetic organisms; Carbon metabolism; Metabolic pathways			0	8.41678	8.64371	8.54327	8.53024	0.16046	1.88107	8.55422	8.61325	8.5292	8.56556	0.0431577	0.503852	8.41885	8.41545	8.51721	8.4505	0.0577906	0.683872	8.53594	8.45073
202	AT5G43830.1		Aluminium induced protein with YGL and LRDR motifs	5.936	13	2	9	2	1	251	27.5	6.87	20.58	2		metabolic process	cytosol;nucleus	catalytic activity;protein binding	Pf12481, Pf13522, Pf13537	[GO:0004066]; GO:0016884; GO:0016879; GO:0016874; GO:0003824; GO:0003674 [GO:0005515]; GO:0005488; GO:0003674 [GO:0005634]; GO:0043231; GO:0043227; GO:0043229; GO:0043226; GO:0044424; GO:0005575; GO:0005622; GO:0044464; GO:0005623 [GO:0005829]; GO:0044444; GO:0005737; GO:0044424; GO:0005622; GO:0044464; GO:0005575; GO:0005623 [GO:0006529]; GO:0006528; GO:0009067; GO:0043604; GO:0072330; GO:000906…	834405	AT5G43830	AT5G43830	5					0	6.66241	6.60399	6.67937	6.6332	0.041306	0.622716	6.50408	6.72366	6.67215	6.6333	0.114834	1.73118	6.58345	6.8048	6.74621	6.71148	0.114689	1.70884	6.8238	6.71594
1	ATCG01310.1	K02886	ribosomal protein L2	38.761	36	6	79	6	1	274	29.8	10.84	286.23	6		metabolic process	membrane;ribosome	catalytic activity;RNA binding;structural molecule activity	Pf00181, Pf03947	[GO:0002181]; GO:0006412; GO:0010467; GO:0034645; GO:0043043; GO:0044267; GO:0043170; GO:0009059; GO:0044249; GO:0044260; GO:0006518; GO:0043604; GO:1901566; GO:0019538; GO:0071704; GO:1901576; GO:0009058; GO:0044237; GO:0043603; GO:1901564; GO:0044271; GO:0044238; GO:0008152; GO:0009987; GO:0034641; GO:0006807; GO:0008150 [GO:0003723]; GO:0003676; GO:0097159; GO:1901363; GO:0005488; GO:0003674 […	844718; 1466246	ATCG00830; ATCG01310	rpl2	Pt	ath03010	Ribosome			0	7.28362	7.36134	7.40969	7.32248	0.0549527	0.750466	7.42556	7.32634	7.32073	7.35754	0.0589677	0.801459	7.22078	6.95437	7.2688	7.14798	0.169388	2.36973	7.18338	7.25519
251	AT5G34850.1	K22390	purple acid phosphatase 26	26.511	22	7	39	7	1	475	55	7.31	96.93	7		metabolic process;response to stimulus	cytosol;extracellular;vacuole	antioxidant activity;catalytic activity;metal ion binding	Pf00149, Pf14008	[GO:0003993]; GO:0016791; GO:0042578; GO:0016788; GO:0016787; GO:0003824; GO:0003674 [GO:0004601]; GO:0016209; GO:0016684; GO:0003674; GO:0016491; GO:0003824 [GO:0004722]; GO:0004721; GO:0016791; GO:0140096; GO:0042578; GO:0003824; GO:0016788; GO:0003674; GO:0016787 [GO:0005576]; GO:0005575 [GO:0005773]; GO:0043231; GO:0044444; GO:0043227; GO:0043229; GO:0005737; GO:0044424; GO:0043226; GO:000562…	833406	AT5G34850	PAP26	5					0	7.0139	6.4509	6.84295	6.7324	0.398097	5.91316	6.85801	6.82569	7.01402	6.89924	0.100705	1.45966	7.0081	7.27282	7.07078	7.11723	0.138339	1.94372	6.97273	7.10409
449	AT4G39980.1	K01626	3-deoxy-D-arabino-heptulosonate 7-phosphate synthase 1	19.935	15	6	44	4	1	525	57.9	8.06	111.99	6		metabolic process;response to stimulus	mitochondrion	catalytic activity;protein binding	Pf01474	[GO:0003824]; GO:0003674 [GO:0003849]; GO:0016765; GO:0016740; GO:0003824; GO:0003674 [GO:0005515]; GO:0005488; GO:0003674 [GO:0005739]; GO:0043231; GO:0044444; GO:0043227; GO:0043229; GO:0005737; GO:0044424; GO:0043226; GO:0005622; GO:0044464; GO:0005575; GO:0005623 [GO:0008652]; GO:0006520; GO:0046394; GO:1901566; GO:0019752; GO:0044238; GO:1901564; GO:0016053; GO:1901576; GO:0043436; GO:000815…	830159	AT4G39980	DHS1	4	ath01110; ath01230; ath00400; ath01100	Biosynthesis of secondary metabolites; Biosynthesis of amino acids; Phenylalanine, tyrosine and tryptophan biosynthesis; Metabolic pathways			0	6.73045	6.67303	6.82528	6.70174	0.0406027	0.605853	6.62527	6.55235	6.63611	6.60458	0.045555	0.689749	6.72156	6.81511	6.6806	6.73909	0.0689486	1.02311	6.64231	6.77562
970	AT3G18490.1		Eukaryotic aspartyl protease family protein	48.65	29	8	101	8	1	500	53.2	5.52	335.5	8		defense response;metabolic process;response to stimulus	endoplasmic reticulum;extracellular	catalytic activity;DNA binding	Pf00026, Pf14541, Pf14543	[GO:0003677]; GO:0003676; GO:0097159; GO:1901363; GO:0005488; GO:0003674 [GO:0004190]; GO:0004175; GO:0070001; GO:0070011; GO:0008233; GO:0016787; GO:0140096; GO:0003824; GO:0003674 [GO:0005576]; GO:0005575 [GO:0005783]; GO:0012505; GO:0043231; GO:0044444; GO:0044464; GO:0043227; GO:0043229; GO:0005737; GO:0044424; GO:0005575; GO:0005623; GO:0043226; GO:0005622 [GO:0006508]; GO:0019538; GO:004317…	821379	AT3G18490	AT3G18490; ASPG1	3					0	7.49845	7.20613	7.30518	7.35229	0.206698	2.81134	7.31004	7.31504	7.21642	7.2805	0.0555516	0.763019	7.39947	7.5801	7.25777	7.41244	0.161556	2.17953	7.56	7.50639
116	AT5G57020.1	K00671	myristoyl-CoA:protein N-myristoyltransferase	8.539	10	3	16	3	1	434	49.8	6.8	42.21	3		metabolic process	cytoplasm;cytosol;ribosome	catalytic activity	Pf01233, Pf02799	[GO:0004379]; GO:0016410; GO:0019107; GO:0016747; GO:0016746; GO:0016740; GO:0003824; GO:0003674 [GO:0005737]; GO:0044424; GO:0005622; GO:0044464; GO:0005575; GO:0005623 [GO:0005829]; GO:0044444; GO:0005737; GO:0044424; GO:0005622; GO:0044464; GO:0005575; GO:0005623 [GO:0005840]; GO:0030529; GO:0043232; GO:0044444; GO:0044424; GO:1990904; GO:0043228; GO:0043229; GO:0005737; GO:0005622; GO:0044464…	835805	AT5G57020	NMT1	5					0	6.45018	6.32228	6.39526	6.38623	0.0904422	1.41621	6.37384	6.29118	6.40789	6.35764	0.0600229	0.944108	6.27266	6.39995	6.31913	6.33058	0.064414	1.01751	6.48101	6.48813
698	AT4G09020.1	K01214	isoamylase 3	9.879	5	3	10	3	1	764	86.3	6.05	21.23	3		metabolic process		catalytic activity	Pf00128, Pf02922	[GO:0003824]; GO:0003674 [GO:0004553]; GO:0016798; GO:0016787; GO:0003824; GO:0003674 [GO:0004556]; GO:0016160; GO:0004553; GO:0016798; GO:0016787; GO:0003824; GO:0003674 [GO:0005975]; GO:0044238; GO:0071704; GO:0008152; GO:0008150 [GO:0005977]; GO:0006073; GO:0006112; GO:0044042; GO:0044264; GO:0015980; GO:0005976; GO:0044260; GO:0044262; GO:0006091; GO:0055114; GO:0005975; GO:0043170; GO:004423…	826481	AT4G09020	ISA3	4	ath01100; ath01110; ath00500	Metabolic pathways; Biosynthesis of secondary metabolites; Starch and sucrose metabolism			0	6.07285	6.45237	6.24136	6.26261	0.268362	4.28515	6.46136	6.31225	6.26199	6.3452	0.103685	1.63408	6.55106	6.39376	6.4023	6.44904	0.0884537	1.37158	6.2137	6.19604
910	AT3G28930.1		AIG2-like (avirulence induced gene) family protein	7.764	21	2	3	2	1	170	19.4	5.05	7.59	2		response to stimulus	cytosol;nucleus	catalytic activity	Pf06094	[GO:0005634]; GO:0043231; GO:0043227; GO:0043229; GO:0043226; GO:0044424; GO:0005575; GO:0005622; GO:0044464; GO:0005623 [GO:0005829]; GO:0044444; GO:0005737; GO:0044424; GO:0005622; GO:0044464; GO:0005575; GO:0005623 [GO:0009617]; GO:0051707; GO:0043207; GO:0051704; GO:0009605; GO:0009607; GO:0008150; GO:0050896 [GO:0016740]; GO:0003824; GO:0003674 [GO:0016746]; GO:0016740; GO:0003824; GO:000367…	822529	AT3G28930	AIG2	3					0	#NUM!	#NUM!	#NUM!	#NUM!	#NUM!	#NUM!	5.88944	6.14582	6.06276	6.03267	0.130808	2.16833	#NUM!	#NUM!	#NUM!	#NUM!	#NUM!	#NUM!	5.76518	5.73007
1185	AT2G40660.1	K15437	Nucleic acid-binding, OB-fold-like protein	13.676	12	3	28	3	1	389	42.1	7.4	81.76	3		metabolic process	cytoplasm;cytosol	catalytic activity;RNA binding	Pf01588, Pf13410, Pf14497	[GO:0000049]; GO:0003723; GO:0003676; GO:0097159; GO:1901363; GO:0005488; GO:0003674 [GO:0003723]; GO:0003676; GO:0097159; GO:1901363; GO:0005488; GO:0003674 [GO:0004812]; GO:0140101; GO:0140098; GO:0003824; GO:0003674 [GO:0005737]; GO:0044424; GO:0005622; GO:0044464; GO:0005575; GO:0005623 [GO:0005829]; GO:0044444; GO:0005737; GO:0044424; GO:0005622; GO:0044464; GO:0005575; GO:0005623 [GO:000641…	818661	AT2G40660	AT2G40660	2					0	6.39164	6.3151	6.40298	6.35337	0.0541218	0.85186	6.24303	6.41014	6.09875	6.25064	0.155834	2.4931	6.23827	6.36008	6.22515	6.2745	0.0744049	1.18583	6.4254	6.41429
665	AT4G13940.1	K01251	S-adenosyl-L-homocysteine hydrolase	178.107	66	24	536	8	1	485	53.3	5.97	1615.34	24		cell organization and biogenesis;metabolic process;regulation of biological process;transport	cytoplasm;cytosol;extracellular;Golgi;membrane;vacuole	catalytic activity;metal ion binding;nucleotide binding;protein binding	Pf00670, Pf02254, Pf02826, Pf05221	[GO:0004013]; GO:0016802; GO:0016801; GO:0016787; GO:0003824; GO:0003674 [GO:0005507]; GO:0046914; GO:0046872; GO:0043169; GO:0043167; GO:0005488; GO:0003674 [GO:0005515]; GO:0005488; GO:0003674 [GO:0005737]; GO:0044424; GO:0005622; GO:0044464; GO:0005575; GO:0005623 [GO:0005773]; GO:0043231; GO:0044444; GO:0043227; GO:0043229; GO:0005737; GO:0044424; GO:0043226; GO:0005622; GO:0044464; GO:000557…	827028	AT4G13940	MEE58; HOG1	4	ath01100; ath00270	Metabolic pathways; Cysteine and methionine metabolism			16	8.2371	8.18318	8.19816	8.21014	0.0381248	0.464362	8.17427	8.20296	8.10334	8.16019	0.0512801	0.628418	8.17592	8.13155	8.20238	8.16995	0.0357868	0.438029	8.33633	8.21177
433	AT5G03940.1	K03106	chloroplast signal recognition particle 54 kDa subunit	74.232	27	11	117	11	1	564	61.2	9.44	350.81	11		cell organization and biogenesis;metabolic process;transport	cytoplasm	catalytic activity;nucleotide binding;protein binding;RNA binding	Pf00448, Pf01583, Pf02374, Pf02881, Pf02978, Pf03205, Pf13207	[GO:0000166]; GO:0036094; GO:1901265; GO:0005488; GO:0097159; GO:1901363; GO:0003674 [GO:0003723]; GO:0003676; GO:0097159; GO:1901363; GO:0005488; GO:0003674 [GO:0003729]; GO:0003723; GO:0003676; GO:0097159; GO:1901363; GO:0005488; GO:0003674 [GO:0003924]; GO:0017111; GO:0016462; GO:0016818; GO:0016817; GO:0016787; GO:0003824; GO:0003674 [GO:0005048]; GO:0042277; GO:0033218; GO:0005488; GO:000367…	830273	AT5G03940	CPSRP54	5	ath03060	Protein export			0	7.14049	7.27012	7.29336	7.20531	0.0916601	1.27212	7.39009	7.16844	7.20163	7.25339	0.119547	1.64816	7.25502	7.03078	7.2818	7.1892	0.13785	1.91745	7.08692	7.07124
1796	AT1G08830.1	K04565	copper/zinc superoxide dismutase 1	18.629	25	3	28	2	1	152	15.1	5.6	76.12	3		defense response;metabolic process;regulation of biological process;response to stimulus	cytoplasm;cytosol;nucleus	antioxidant activity;catalytic activity;metal ion binding;protein binding	Pf00080	[GO:0004784]; GO:0016209; GO:0016721; GO:0003674; GO:0016491; GO:0003824 [GO:0005507]; GO:0046914; GO:0046872; GO:0043169; GO:0043167; GO:0005488; GO:0003674 [GO:0005515]; GO:0005488; GO:0003674 [GO:0005615]; GO:0044421; GO:0005575; GO:0005576 [GO:0005634]; GO:0043231; GO:0043227; GO:0043229; GO:0043226; GO:0044424; GO:0005575; GO:0005622; GO:0044464; GO:0005623 [GO:0005737]; GO:0044424; GO:00056…	837405	AT1G08830	CSD1	1	ath04146	Peroxisome	WP2579	Cadmium and glutathione	0	6.28075	6.29806	5.87964	6.28941	0.0122392	0.1946	5.94253	5.2942	6.2773	5.83801	0.499817	8.56143	6.17421	6.06293	5.81584	6.01766	0.183424	3.0481	6.29086	6.34848
710	AT4G04910.1	K06027	AAA-type ATPase family protein	14.34	9	4	11	4	1	742	81.4	6.1	30.66	4		transport	cytoplasm;Golgi;membrane;vacuole	catalytic activity;metal ion binding;nucleotide binding;protein binding;RNA binding	Pf00004, Pf00910, Pf01057, Pf01078, Pf02359, Pf02933, Pf05729, Pf06068, Pf07724, Pf07728, Pf09848, Pf13401	[GO:0000166]; GO:0036094; GO:1901265; GO:0005488; GO:0097159; GO:1901363; GO:0003674 [GO:0003678]; GO:0004386; GO:0140097; GO:0017111; GO:0003824; GO:0016462; GO:0003674; GO:0016818; GO:0016817; GO:0016787 [GO:0003723]; GO:0003676; GO:0097159; GO:1901363; GO:0005488; GO:0003674 [GO:0003724]; GO:0004386; GO:0140098; GO:0017111; GO:0003824; GO:0016462; GO:0003674; GO:0016818; GO:0016817; GO:0016787…	825830	AT4G04910	NSF	4					0	#NUM!	5.94579	#NUM!	#NUM!	#NUM!	#NUM!	6.45185	6.20279	6.1122	6.25561	0.175878	2.81152	6.12204	6.25498	6.33924	6.23876	0.109507	1.75527	5.72592	5.74895
1640	AT1G31160.1		HISTIDINE TRIAD NUCLEOTIDE-BINDING 2	13.071	22	3	30	3	1	187	20.4	9.13	88.75	3			mitochondrion	catalytic activity;metal ion binding;protein binding	Pf01230, Pf11969	[GO:0003824]; GO:0003674 [GO:0005080]; GO:0019901; GO:0019900; GO:0019899; GO:0005515; GO:0005488; GO:0003674 [GO:0005739]; GO:0043231; GO:0044444; GO:0043227; GO:0043229; GO:0005737; GO:0044424; GO:0043226; GO:0005622; GO:0044464; GO:0005575; GO:0005623 [GO:0008270]; GO:0046914; GO:0046872; GO:0043169; GO:0043167; GO:0005488; GO:0003674 [GO:0009507]; GO:0009536; GO:0043231; GO:0044444; GO:004322…	840001	AT1G31160	HINT 2	1					0	6.64434	6.60095	6.65786	6.62264	0.0306749	0.463183	6.55731	6.40624	6.56352	6.50902	0.089066	1.36835	6.72119	6.66269	6.62854	6.67081	0.0468584	0.70244	6.62361	6.59879
1076	AT3G06350.1	K13832	dehydroquinate dehydratase, putative / shikimate dehydrogenase, putative	39.952	22	9	47	9	1	603	65.8	6.87	133.28	9		metabolic process	cytosol	catalytic activity;nucleotide binding	Pf01261, Pf01487, Pf01488, Pf08501	[GO:0003824]; GO:0003674 [GO:0003855]; GO:0016836; GO:0016835; GO:0016829; GO:0003824; GO:0003674 [GO:0004764]; GO:0016616; GO:0016614; GO:0016491; GO:0003824; GO:0003674 [GO:0005829]; GO:0044444; GO:0005737; GO:0044424; GO:0005622; GO:0044464; GO:0005575; GO:0005623 [GO:0008152]; GO:0008150 [GO:0008652]; GO:0006520; GO:0046394; GO:1901566; GO:0019752; GO:0044238; GO:1901564; GO:0016053; GO:19015…	819809	AT3G06350	MEE32	3	ath01110; ath01100; ath00400; ath01230	Biosynthesis of secondary metabolites; Metabolic pathways; Phenylalanine, tyrosine and tryptophan biosynthesis; Biosynthesis of amino acids			0	6.83837	6.93871	6.95628	6.88854	0.0709518	1.03	6.83229	6.85104	6.79471	6.82601	0.0286818	0.420184	6.77542	6.85106	6.81062	6.81237	0.0378543	0.55567	6.89385	6.85317
1268	AT2G30620.1	K11275	winged-helix DNA-binding transcription factor family protein	4.02	5	2	4	2	1	273	28.5	10.83	7.59	2		cell organization and biogenesis	chromosome;mitochondrion;nucleus	DNA binding	Pf00538	[GO:0000786]; GO:0000785; GO:0032993; GO:0044427; GO:0044815; GO:0032991; GO:0005694; GO:0044446; GO:0005575; GO:0043232; GO:0043229; GO:0044422; GO:0044424; GO:0043228; GO:0043226; GO:0005622; GO:0044464; GO:0005623 [GO:0003677]; GO:0003676; GO:0097159; GO:1901363; GO:0005488; GO:0003674 [GO:0005634]; GO:0043231; GO:0043227; GO:0043229; GO:0043226; GO:0044424; GO:0005575; GO:0005622; GO:0044464;…	817612	AT2G30620	AT2G30620	2					0	6.47569	6.14464	6.35256	6.31016	0.234085	3.70965	6.23885	6.04887	6.38866	6.22546	0.170287	2.73534	6.18268	5.63249	5.80584	5.87367	0.281296	4.78911	6.50679	6.34409
58	AT5G65430.1	K06630	general regulatory factor 8	51.51	46	8	251	3	1	248	28	4.89	737.65	8		metabolic process;regulation of biological process;response to stimulus;transport	cytoplasm;cytosol;membrane;nucleus	protein binding;structural molecule activity;transporter activity	Pf00038, Pf01496, Pf04111, Pf04782, Pf07888, Pf08317, Pf13514	[GO:0005198]; GO:0003674 [GO:0005515]; GO:0005488; GO:0003674 [GO:0005618]; GO:0030312; GO:0044464; GO:0071944; GO:0005575; GO:0005623 [GO:0005634]; GO:0043231; GO:0043227; GO:0043229; GO:0043226; GO:0044424; GO:0005575; GO:0005622; GO:0044464; GO:0005623 [GO:0005737]; GO:0044424; GO:0005622; GO:0044464; GO:0005575; GO:0005623 [GO:0005829]; GO:0044444; GO:0005737; GO:0044424; GO:0005622; GO:00444…	836668	AT5G65430	GRF8	5					0	6.40205	6.57377	6.64108	6.48791	0.121426	1.87157	6.57234	6.74886	6.64384	6.65501	0.0887849	1.33411	6.51621	6.40902	6.25918	6.3948	0.129103	2.01888	6.14463	6.59525
1733	AT1G15930.2	K02951	Ribosomal protein L7Ae/L30e/S12e/Gadd45 family protein	22.368	37	4	46	3	1	144	15.4	5.55	150.44	4		metabolic process;response to stimulus	cytoplasm;cytosol;ribosome	structural molecule activity	Pf01248	[GO:0003735]; GO:0005198; GO:0003674 [GO:0005622]; GO:0044464; GO:0005575; GO:0005623 [GO:0005737]; GO:0044424; GO:0005622; GO:0044464; GO:0005575; GO:0005623 [GO:0005829]; GO:0044444; GO:0005737; GO:0044424; GO:0005622; GO:0044464; GO:0005575; GO:0005623 [GO:0005840]; GO:0030529; GO:0043232; GO:0044444; GO:0044424; GO:1990904; GO:0043228; GO:0043229; GO:0005737; GO:0005622; GO:0044464; GO:003299…	838163	AT1G15930	AT1G15930	1	ath03010	Ribosome			1	7.2357	7.04916	7.21344	7.14243	0.131906	1.84679	7.15319	6.87348	7.18579	7.07082	0.171673	2.42791	7.18053	7.29742	7.21476	7.2309	0.0600902	0.831019	7.31127	7.22465
1013	AT3G13235.1	K11885	ubiquitin family protein	7.907	5	2	15	2	1	414	45.3	4.93	47.89	2		metabolic process;response to stimulus	cytoplasm;cytosol;nucleus	catalytic activity;protein binding	Pf00077, Pf00240, Pf00627, Pf08284, Pf09668, Pf11976, Pf13650, Pf13975	[GO:0004190]; GO:0004175; GO:0070001; GO:0070011; GO:0008233; GO:0016787; GO:0140096; GO:0003824; GO:0003674 [GO:0005515]; GO:0005488; GO:0003674 [GO:0005634]; GO:0043231; GO:0043227; GO:0043229; GO:0043226; GO:0044424; GO:0005575; GO:0005622; GO:0044464; GO:0005623 [GO:0005737]; GO:0044424; GO:0005622; GO:0044464; GO:0005575; GO:0005623 [GO:0005829]; GO:0044444; GO:0005737; GO:0044424; GO:000562…	820522	AT3G13235	AT3G13235; DDI1	3					0	6.13526	6.08627	6.1139	6.11077	0.0346369	0.566818	6.02672	6.08852	6.2219	6.11238	0.0997556	1.63202	6.20077	6.05917	6.05289	6.10428	0.0836237	1.36992	6.26352	6.22796
1643	AT1G30580.1	K19788	GTP binding	33.883	21	7	88	7	1	394	44.4	6.81	189.06	7		regulation of biological process;response to stimulus	cytoplasm;cytosol	catalytic activity;metal ion binding;nucleotide binding;protein binding	Pf00005, Pf01926, Pf02421, Pf06071	[GO:0000166]; GO:0036094; GO:1901265; GO:0005488; GO:0097159; GO:1901363; GO:0003674 [GO:0005515]; GO:0005488; GO:0003674 [GO:0005524]; GO:0032559; GO:0035639; GO:0030554; GO:0032555; GO:0043168; GO:1901265; GO:0017076; GO:0032553; GO:0043167; GO:0097159; GO:1901363; GO:0000166; GO:0097367; GO:0005488; GO:0036094; GO:0003674 [GO:0005525]; GO:0032550; GO:0032561; GO:0035639; GO:0001883; GO:0032549…	839938	AT1G30580	AT1G30580	1					0	7.2425	7.24077	7.26462	7.24163	0.00122556	0.0169239	7.20832	7.23213	7.20253	7.21433	0.0156877	0.217452	7.16517	7.14167	7.20447	7.17044	0.0317319	0.442538	7.25834	7.26582
1188	AT2G40490.1	K01599	Uroporphyrinogen decarboxylase	83.482	46	14	200	14	1	394	43.6	8.21	592.23	14		metabolic process;response to stimulus	cytosol	catalytic activity	Pf01208, Pf12876	[GO:0004853]; GO:0016831; GO:0016830; GO:0016829; GO:0003824; GO:0003674 [GO:0005829]; GO:0044444; GO:0005737; GO:0044424; GO:0005622; GO:0044464; GO:0005575; GO:0005623 [GO:0006779]; GO:0006778; GO:0033014; GO:0051188; GO:0033013; GO:0051186; GO:0018130; GO:0019438; GO:0044271; GO:1901362; GO:1901566; GO:0044249; GO:0006725; GO:0046483; GO:1901360; GO:1901564; GO:0044237; GO:0034641; GO:1901576;…	818644	AT2G40490	HEME2	2	ath00860; ath01100; ath01110	Porphyrin and chlorophyll metabolism; Metabolic pathways; Biosynthesis of secondary metabolites			0	7.46626	7.55769	7.6186	7.51197	0.0646457	0.860568	7.52737	7.50625	7.56881	7.53415	0.0318265	0.42243	7.59855	7.58255	7.5304	7.5705	0.0356358	0.47072	7.5954	7.57391
1817	AT1G05260.1	K00430	Peroxidase superfamily protein	13.238	16	3	13	3	1	326	34.9	8.4	32.03	3		cell organization and biogenesis;metabolic process;response to stimulus	endoplasmic reticulum;extracellular	antioxidant activity;catalytic activity;metal ion binding	Pf00141	[GO:0004601]; GO:0016209; GO:0016684; GO:0003674; GO:0016491; GO:0003824 [GO:0005576]; GO:0005575 [GO:0005783]; GO:0012505; GO:0043231; GO:0044444; GO:0044464; GO:0043227; GO:0043229; GO:0005737; GO:0044424; GO:0005575; GO:0005623; GO:0043226; GO:0005622 [GO:0006979]; GO:0006950; GO:0050896; GO:0008150 [GO:0009269]; GO:0009414; GO:0006950; GO:0009415; GO:0050896; GO:0001101; GO:0009628; GO:001003…	837028	AT1G05260	RCI3	1	ath01100; ath00940; ath01110	Metabolic pathways; Phenylpropanoid biosynthesis; Biosynthesis of secondary metabolites			0	5.5438	5.94106	5.96863	5.74243	0.280906	4.89176	5.89357	5.97853	5.9657	5.94593	0.045796	0.770207	5.61099	5.98942	5.49444	5.69828	0.258775	4.54128	5.16592	5.82788
725	AT4G02520.1	K00799	glutathione S-transferase PHI 2	60.702	68	11	209	8	1	212	24.1	6.35	577.86	11		defense response;metabolic process;regulation of biological process;response to stimulus	cytoplasm;cytosol;endoplasmic reticulum;extracellular;membrane;vacuole	antioxidant activity;catalytic activity;protein binding	Pf00043, Pf02798, Pf13409, Pf13410, Pf13417	[GO:0002239]; GO:0051707; GO:0043207; GO:0051704; GO:0009605; GO:0009607; GO:0008150; GO:0050896 [GO:0004364]; GO:0016765; GO:0016740; GO:0003824; GO:0003674 [GO:0004601]; GO:0016209; GO:0016684; GO:0003674; GO:0016491; GO:0003824 [GO:0005515]; GO:0005488; GO:0003674 [GO:0005737]; GO:0044424; GO:0005622; GO:0044464; GO:0005575; GO:0005623 [GO:0005773]; GO:0043231; GO:0044444; GO:0043227; GO:00432…	827931	AT4G02520	GSTF2	4	ath00480	Glutathione metabolism			3	7.91188	7.91741	7.68589	7.91465	0.00391424	0.0494556	7.46013	8.01388	7.56452	7.67951	0.294235	3.83143	7.84341	7.75379	7.86754	7.82158	0.0599348	0.766276	8.1806	7.9972
1236	AT2G34460.1		NAD(P)-binding Rossmann-fold superfamily protein	18.646	20	3	18	3	1	280	30.5	8.97	49.28	3		metabolic process	membrane;mitochondrion	catalytic activity	Pf01073, Pf01370, Pf02719, Pf04321, Pf05368, Pf13460	[GO:0003824]; GO:0003674 [GO:0003854]; GO:0033764; GO:0016229; GO:0016616; GO:0016491; GO:0016614; GO:0003824; GO:0003674 [GO:0005622]; GO:0044464; GO:0005575; GO:0005623 [GO:0005739]; GO:0043231; GO:0044444; GO:0043227; GO:0043229; GO:0005737; GO:0044424; GO:0043226; GO:0005622; GO:0044464; GO:0005575; GO:0005623 [GO:0006694]; GO:0008202; GO:0008610; GO:1901362; GO:0006629; GO:1901360; GO:190157…	818009	AT2G34460	AT2G34460	2					0	6.01694	6.20167	6.3164	6.10931	0.130619	2.13804	6.30126	6.12683	6.22295	6.21701	0.0873636	1.40523	6.00624	5.9141	6.31638	6.07891	0.210751	3.46692	6.04325	6.14701
1213	AT2G37040.1	K10775	PHE ammonia lyase 1	6.581	3	2	6	2	1	725	78.7	6.3	13.95	2		defense response;development;metabolic process;response to stimulus	cytoplasm	catalytic activity;protein binding	Pf00221	[GO:0003824]; GO:0003674 [GO:0005515]; GO:0005488; GO:0003674 [GO:0005737]; GO:0044424; GO:0005622; GO:0044464; GO:0005575; GO:0005623 [GO:0006559]; GO:0006558; GO:0009074; GO:1902222; GO:0009072; GO:1902221; GO:0009063; GO:0019439; GO:1901361; GO:1901606; GO:0006520; GO:0006725; GO:1901360; GO:1901605; GO:0046395; GO:1901565; GO:0044248; GO:1901575; GO:0019752; GO:0044238; GO:1901564; GO:0044237…	818280	AT2G37040	PAL1	2	ath00360; ath01110; ath00940; ath01100	Phenylalanine metabolism; Biosynthesis of secondary metabolites; Phenylpropanoid biosynthesis; Metabolic pathways			0	5.89163	5.82777	5.88375	5.8597	0.0451543	0.770591	5.90212	5.56265	5.96576	5.81017	0.216715	3.72992	5.9406	6.17319	6.09024	6.06801	0.117878	1.94262	6.05566	5.98399
1711	AT1G18500.1	K01649	methylthioalkylmalate synthase-like 4	68.054	36	14	89	14	1	631	68.6	6.6	284.08	14		metabolic process		catalytic activity	Pf00682, Pf08502	[GO:0003824]; GO:0003674 [GO:0003852]; GO:0046912; GO:0016746; GO:0016740; GO:0003824; GO:0003674 [GO:0008652]; GO:0006520; GO:0046394; GO:1901566; GO:0019752; GO:0044238; GO:1901564; GO:0016053; GO:1901576; GO:0043436; GO:0008152; GO:0006807; GO:0071704; GO:0006082; GO:0044249; GO:0044283; GO:0009058; GO:0008150; GO:0044237; GO:0044281; GO:0009987 [GO:0009082]; GO:0008652; GO:0009081; GO:0006520…	838431	AT1G18500	MAML-4	1	ath01110; ath01230; ath01210; ath01100; ath00620; ath00290	Biosynthesis of secondary metabolites; Biosynthesis of amino acids; 2-Oxocarboxylic acid metabolism; Metabolic pathways; Pyruvate metabolism; Valine, leucine and isoleucine biosynthesis			0	6.84962	7.03393	6.94813	6.94178	0.130327	1.87743	6.99654	7.04785	6.93445	6.99295	0.0567861	0.812048	6.93329	6.93172	6.9467	6.93724	0.00823776	0.118747	6.9116	6.88445
218	AT5G40650.1	K00235	succinate dehydrogenase 2-2	8.296	9	2	7	2	1	280	31.1	8.62	19.29	2		metabolic process;transport	membrane;mitochondrion	catalytic activity;metal ion binding	Pf13085, Pf13183, Pf13534	[GO:0000104]; GO:0016627; GO:0016491; GO:0003824; GO:0003674 [GO:0005739]; GO:0043231; GO:0044444; GO:0043227; GO:0043229; GO:0005737; GO:0044424; GO:0043226; GO:0005622; GO:0044464; GO:0005575; GO:0005623 [GO:0005743]; GO:0019866; GO:0031966; GO:0031090; GO:0031967; GO:0044424; GO:0005740; GO:0044429; GO:0016020; GO:0043227; GO:0044422; GO:0031975; GO:0044446; GO:0005622; GO:0044464; GO:0005739;…	834065	AT5G40650	SDH2-2	5	ath00020; ath00190; ath01200; ath01110; ath01100	Citrate cycle (TCA cycle); Oxidative phosphorylation; Carbon metabolism; Biosynthesis of secondary metabolites; Metabolic pathways			0	6.1143	6.0359	5.25889	6.0751	0.055435	0.912495	6.16979	5.86719	5.84718	5.96139	0.18076	3.03218	6.22641	6.05628	6.1757	6.1528	0.0873452	1.4196	5.3987	5.4195
10	ATCG00790.1	K02878	ribosomal protein L16	26.672	38	4	48	4	1	135	15.3	11.62	147.21	4		metabolic process	ribosome	RNA binding;structural molecule activity	Pf00252	[GO:0003735]; GO:0005198; GO:0003674 [GO:0005622]; GO:0044464; GO:0005575; GO:0005623 [GO:0005840]; GO:0030529; GO:0043232; GO:0044444; GO:0044424; GO:1990904; GO:0043228; GO:0043229; GO:0005737; GO:0005622; GO:0044464; GO:0032991; GO:0043226; GO:0005575; GO:0005623 [GO:0006412]; GO:0010467; GO:0034645; GO:0043043; GO:0044267; GO:0043170; GO:0009059; GO:0044249; GO:0044260; GO:0006518; GO:0043604…	844722	ATCG00790	rpl16	Pt	ath03010	Ribosome			0	7.23427	7.17649	7.29899	7.20538	0.040856	0.567022	7.47612	7.16255	7.37111	7.33659	0.159612	2.17556	7.1722	7.05769	7.06695	7.09895	0.0636068	0.896004	6.97087	7.09549
666	AT4G13930.1	K00600	serine hydroxymethyltransferase 4	109.876	73	20	269	20	1	471	51.7	7.23	907.75	20	Acetyl [N-Term]	metabolic process;response to stimulus	cytoplasm;cytosol;membrane	catalytic activity;protein binding	Pf00155, Pf00464	[GO:0003824]; GO:0003674 [GO:0004372]; GO:0016742; GO:0016741; GO:0016740; GO:0003824; GO:0003674 [GO:0005515]; GO:0005488; GO:0003674 [GO:0005737]; GO:0044424; GO:0005622; GO:0044464; GO:0005575; GO:0005623 [GO:0005829]; GO:0044444; GO:0005737; GO:0044424; GO:0005622; GO:0044464; GO:0005575; GO:0005623 [GO:0005886]; GO:0016020; GO:0044464; GO:0071944; GO:0005575; GO:0005623 [GO:0006544]; GO:0009…	827027	AT4G13930	SHM4	4	ath00460; ath01100; ath00260; ath01230; ath00670; ath01110; ath00630; ath01200	Cyanoamino acid metabolism; Metabolic pathways; Glycine, serine and threonine metabolism; Biosynthesis of amino acids; One carbon pool by folate; Biosynthesis of secondary metabolites; Glyoxylate and dicarboxylate metabolism; Carbon metabolism			0	7.92443	7.94689	7.94705	7.93566	0.0158816	0.200129	7.99136	7.94158	7.9824	7.97178	0.0265346	0.332856	7.96846	7.97833	8.00977	7.98552	0.0215747	0.270173	7.99697	8.03177
857	AT3G49910.1	K02898	Translation protein SH3-like family protein	23.165	25	4	44	4	1	146	16.9	10.78	140.3	4		metabolic process;response to stimulus	cytosol;Golgi;membrane;nucleus;ribosome	RNA binding;structural molecule activity	Pf00467	[GO:0002181]; GO:0006412; GO:0010467; GO:0034645; GO:0043043; GO:0044267; GO:0043170; GO:0009059; GO:0044249; GO:0044260; GO:0006518; GO:0043604; GO:1901566; GO:0019538; GO:0071704; GO:1901576; GO:0009058; GO:0044237; GO:0043603; GO:1901564; GO:0044271; GO:0044238; GO:0008152; GO:0009987; GO:0034641; GO:0006807; GO:0008150 [GO:0003723]; GO:0003676; GO:0097159; GO:1901363; GO:0005488; GO:0003674 […	824153	AT3G49910	AT3G49910	3	ath03010	Ribosome			0	7.1138	7.04937	6.8581	7.08158	0.0455625	0.643394	6.89502	6.84881	6.84955	6.86446	0.0264676	0.385575	6.77429	6.57508	6.95233	6.76724	0.188724	2.78879	6.80417	6.81452
304	AT5G19940.1		Plastid-lipid associated protein PAP / fibrillin family protein	11.048	17	3	48	3	1	239	26.5	9.47	136.72	3					Pf04755	[GO:0008150] [GO:0009507]; GO:0009536; GO:0043231; GO:0044444; GO:0043227; GO:0043229; GO:0005737; GO:0044424; GO:0043226; GO:0005622; GO:0044464; GO:0005575; GO:0005623 [GO:0009534]; GO:0031976; GO:0044434; GO:0009579; GO:0031984; GO:0044435; GO:0009507; GO:0044424; GO:0043227; GO:0044446; GO:0009536; GO:0044444; GO:0005622; GO:0044464; GO:0043226; GO:0043229; GO:0044422; GO:0043231; GO:0005737;…	832116	AT5G19940	AT5G19940	5					0	6.88635	6.70564	6.78963	6.796	0.127782	1.88026	6.66622	6.59881	6.70716	6.6574	0.0547099	0.821791	6.73712	6.76162	6.82888	6.77587	0.0475093	0.701153	6.80135	6.807
1846	AT1G01100.2	K02942	60S acidic ribosomal protein family	37.663	49	2	50	2	1	112	11.2	4.36	153.57	2		metabolic process;regulation of biological process	cytoplasm;cytosol;membrane;nucleus;ribosome	enzyme regulator activity;structural molecule activity	Pf00428	[GO:0002181]; GO:0006412; GO:0010467; GO:0034645; GO:0043043; GO:0044267; GO:0043170; GO:0009059; GO:0044249; GO:0044260; GO:0006518; GO:0043604; GO:1901566; GO:0019538; GO:0071704; GO:1901576; GO:0009058; GO:0044237; GO:0043603; GO:1901564; GO:0044271; GO:0044238; GO:0008152; GO:0009987; GO:0034641; GO:0006807; GO:0008150 [GO:0003735]; GO:0005198; GO:0003674 [GO:0005622]; GO:0044464; GO:0005575;…	839410	AT1G01100	AT1G01100	1	ath03010	Ribosome			0	6.34018	6.82532	6.60172	6.58275	0.343046	5.21128	6.78518	6.53002	6.50019	6.60513	0.156639	2.37148	6.5751	6.49066	6.55894	6.54157	0.044819	0.685141	6.4877	6.18213
279	AT5G24165.1		unknown protein; FUNCTIONS IN: molecular_function unknown; INVOLVED IN: biological_process unknown; LOCATED IN: chloroplast; EXPRESSED IN: 22 plant structures; EXPRESSED DURING: 13 growth stages; BEST Arabidopsis thaliana protein match is: unknown protein (TAIR:AT4G23885.1); Has 30201 Blast hits to 17322 proteins in 780 species: Archae - 12; Bacteria - 1396; Metazoa - 17338; Fungi - 3422; Plants …	23.418	67	4	64	4	1	75	7.8	10.37	202.2	4						[GO:0003674] [GO:0008150] [GO:0009507]; GO:0009536; GO:0043231; GO:0044444; GO:0043227; GO:0043229; GO:0005737; GO:0044424; GO:0043226; GO:0005622; GO:0044464; GO:0005575; GO:0005623	832483	AT5G24165	AT5G24165	5					0	6.50047	6.21176	5.87873	6.35612	0.204151	3.21188	5.84011	5.98859	6.1132	5.98063	0.13672	2.28604	5.993	6.23056	5.92165	6.0484	0.161734	2.674	6.46557	6.15175
428	AT5G04710.1	K01267	Zn-dependent exopeptidases superfamily protein	4.791	6	2	6	2	1	526	57.8	6.96	15.12	2		metabolic process	cytoplasm;vacuole	catalytic activity;metal ion binding	Pf02127, Pf05343	[GO:0004177]; GO:0008238; GO:0070011; GO:0008233; GO:0016787; GO:0140096; GO:0003824; GO:0003674 [GO:0005737]; GO:0044424; GO:0005622; GO:0044464; GO:0005575; GO:0005623 [GO:0005773]; GO:0043231; GO:0044444; GO:0043227; GO:0043229; GO:0005737; GO:0044424; GO:0043226; GO:0005622; GO:0044464; GO:0005575; GO:0005623 [GO:0006508]; GO:0019538; GO:0043170; GO:0044238; GO:1901564; GO:0071704; GO:0008152…	830349	AT5G04710	AT5G04710	5					0	6.16813	6.17709	6.15899	6.17261	0.00633201	0.102582	6.04637	6.03063	6.03857	6.03853	0.00786793	0.130296	6.01575	5.91274	5.77744	5.90198	0.119516	2.02501	5.76458	5.42052
706	AT4G05420.1	K10610	damaged DNA binding protein 1A	8.674	3	3	11	3	1	1088	121.2	5.29	27.13	3		metabolic process;regulation of biological process;response to stimulus	cytoplasm;cytosol;nucleus	DNA binding;protein binding	Pf03178, Pf10433	[GO:0003676]; GO:0097159; GO:1901363; GO:0005488; GO:0003674 [GO:0003677]; GO:0003676; GO:0097159; GO:1901363; GO:0005488; GO:0003674 [GO:0003684]; GO:0003677; GO:0003676; GO:0097159; GO:1901363; GO:0005488; GO:0003674 [GO:0005515]; GO:0005488; GO:0003674 [GO:0005634]; GO:0043231; GO:0043227; GO:0043229; GO:0043226; GO:0044424; GO:0005575; GO:0005622; GO:0044464; GO:0005623 [GO:0005737]; GO:00444…	825890	AT4G05420	DDB1A	4	ath04120; ath03420	Ubiquitin mediated proteolysis; Nucleotide excision repair	WP3662	Phytochrome Signalling Pathway to Turn On Photomorphogenesis	0	6.11715	5.9681	6.00982	6.04263	0.105398	1.74424	6.28982	6.37342	6.50579	6.38967	0.108899	1.70429	6.29103	6.24378	6.35287	6.29589	0.05471	0.86898	6.0602	6.33461
1274	AT2G29450.1	K00799	glutathione S-transferase tau 5	45.714	30	6	110	6	1	224	26	5.55	331.48	6		metabolic process;response to stimulus	cytoplasm;cytosol;membrane	catalytic activity;protein binding	Pf00043, Pf02798, Pf13409, Pf13417	[GO:0004364]; GO:0016765; GO:0016740; GO:0003824; GO:0003674 [GO:0005515]; GO:0005488; GO:0003674 [GO:0005737]; GO:0044424; GO:0005622; GO:0044464; GO:0005575; GO:0005623 [GO:0005829]; GO:0044444; GO:0005737; GO:0044424; GO:0005622; GO:0044464; GO:0005575; GO:0005623 [GO:0005886]; GO:0016020; GO:0044464; GO:0071944; GO:0005575; GO:0005623 [GO:0006749]; GO:0006518; GO:0006575; GO:0006790; GO:00436…	817494	AT2G29450	GSTU5	2	ath00480	Glutathione metabolism			0	7.28256	7.45932	7.5066	7.37094	0.124987	1.69567	7.42646	7.65439	7.55456	7.54513	0.11426	1.51435	7.35617	7.35394	7.38143	7.36385	0.0152689	0.207349	7.29183	7.32098
734	AT4G01610.1	K01363	Cysteine proteinases superfamily protein	12.381	9	3	13	3	1	359	39.4	6.18	38.7	3		defense response;metabolic process;regulation of biological process;response to stimulus	cytosol;extracellular;vacuole	catalytic activity	Pf00112, Pf08127	[GO:0004197]; GO:0004175; GO:0008234; GO:0070011; GO:0008233; GO:0016787; GO:0140096; GO:0003824; GO:0003674 [GO:0005576]; GO:0005575 [GO:0005615]; GO:0044421; GO:0005575; GO:0005576 [GO:0005764]; GO:0000323; GO:0005773; GO:0043231; GO:0044444; GO:0043227; GO:0043229; GO:0005737; GO:0044424; GO:0043226; GO:0005622; GO:0044464; GO:0005575; GO:0005623 [GO:0005773]; GO:0043231; GO:0044444; GO:004322…	826792	AT4G01610	AT4G01610	4					0	5.98652	5.29185	3.72594	5.63919	0.491205	8.71056	5.47286	5.42916	5.50989	5.47064	0.0404137	0.738738	5.63688	5.7701	4.23928	5.21542	0.84798	16.2591	5.87893	5.91149
978	AT3G17210.1		heat stable protein 1	33.578	86	6	76	6	1	109	12.2	5.68	196.53	6		defense response;response to stimulus	cytosol;membrane	metal ion binding	Pf07876	[GO:0005829]; GO:0044444; GO:0005737; GO:0044424; GO:0005622; GO:0044464; GO:0005575; GO:0005623 [GO:0005886]; GO:0016020; GO:0044464; GO:0071944; GO:0005575; GO:0005623 [GO:0006952]; GO:0006950; GO:0050896; GO:0008150 [GO:0009507]; GO:0009536; GO:0043231; GO:0044444; GO:0043227; GO:0043229; GO:0005737; GO:0044424; GO:0043226; GO:0005622; GO:0044464; GO:0005575; GO:0005623 [GO:0042742]; GO:000961…	820980	AT3G17210	HS1	3					0	7.60831	7.63125	7.55893	7.61978	0.0162205	0.212873	7.63916	7.61562	7.52135	7.59204	0.0623409	0.821134	7.64391	7.65119	7.36462	7.55324	0.16339	2.16318	7.29806	7.55046
1296	AT2G25840.2	K01867	Nucleotidylyl transferase superfamily protein	18.769	22	4	11	4	1	412	45.8	7.9	26.26	4		metabolic process	cytoplasm;mitochondrion	catalytic activity;nucleotide binding	Pf00579	[GO:0000166]; GO:0036094; GO:1901265; GO:0005488; GO:0097159; GO:1901363; GO:0003674 [GO:0004812]; GO:0140101; GO:0140098; GO:0003824; GO:0003674 [GO:0004830]; GO:0004812; GO:0140101; GO:0140098; GO:0003824; GO:0003674 [GO:0005524]; GO:0032559; GO:0035639; GO:0030554; GO:0032555; GO:0043168; GO:1901265; GO:0017076; GO:0032553; GO:0043167; GO:0097159; GO:1901363; GO:0000166; GO:0097367; GO:0005488…	817126	AT2G25840	OVA4	2					0	6.56587	6.39855	6.85756	6.48221	0.118314	1.8252	6.7028	6.84245	6.92745	6.82423	0.113426	1.66211	6.73643	6.75789	6.52527	6.6732	0.128554	1.92642	6.40379	6.0557
1034	AT3G11130.1	K04646	Clathrin, heavy chain	139.045	25	30	194	2	1	1705	193.1	5.4	575.14	30		cell organization and biogenesis;transport	cytosol;Golgi;membrane;vacuole	protein binding;structural molecule activity	Pf00637, Pf01394, Pf09268, Pf13838	[GO:0005198]; GO:0003674 [GO:0005488]; GO:0003674 [GO:0005515]; GO:0005488; GO:0003674 [GO:0005773]; GO:0043231; GO:0044444; GO:0043227; GO:0043229; GO:0005737; GO:0044424; GO:0043226; GO:0005622; GO:0044464; GO:0005575; GO:0005623 [GO:0005774]; GO:0044437; GO:0098588; GO:0098805; GO:0005773; GO:0044444; GO:0044446; GO:0031090; GO:0016020; GO:0043231; GO:0005737; GO:0044424; GO:0043229; GO:004442…	820284	AT3G11130	AT3G11130	3	ath04144	Endocytosis			0	6.25859	6.14619	6.46165	6.20239	0.0794799	1.28144	6.11431	6.19542	6.15675	6.15549	0.0405699	0.659084	6.17227	6.29159	6.3851	6.28299	0.106672	1.6978	6.20633	6.36916
597	AT4G23100.1	K01919	glutamate-cysteine ligase	55.79	29	9	134	9	1	522	58.5	6.57	465.77	9		cell organization and biogenesis;defense response;metabolic process;response to stimulus		catalytic activity;nucleotide binding	Pf04107	[GO:0000166]; GO:0036094; GO:1901265; GO:0005488; GO:0097159; GO:1901363; GO:0003674 [GO:0002213]; GO:0006952; GO:0006950; GO:0050896; GO:0008150 [GO:0003824]; GO:0003674 [GO:0004357]; GO:0016881; GO:0016879; GO:0016874; GO:0003824; GO:0003674 [GO:0005524]; GO:0032559; GO:0035639; GO:0030554; GO:0032555; GO:0043168; GO:1901265; GO:0017076; GO:0032553; GO:0043167; GO:0097159; GO:1901363; GO:000016…	828409	AT4G23100	GSH1	4	ath00480; ath01100; ath00270	Glutathione metabolism; Metabolic pathways; Cysteine and methionine metabolism	WP2579	Cadmium and glutathione	0	7.50347	7.60981	7.63228	7.55664	0.075197	0.995111	7.60836	7.71065	7.60232	7.64044	0.0608754	0.796752	7.5573	7.58161	7.55849	7.5658	0.0137008	0.181088	7.60248	7.51518
1315	AT2G23070.1	K03097	Protein kinase superfamily protein	7.313	9	3	4	3	1	432	50.2	9.45	12.71	3		metabolic process;regulation of biological process;response to stimulus	cytosol;nucleus	catalytic activity;nucleotide binding	Pf00069, Pf01636, Pf07714	[GO:0000166]; GO:0036094; GO:1901265; GO:0005488; GO:0097159; GO:1901363; GO:0003674 [GO:0004672]; GO:0016301; GO:0016773; GO:0140096; GO:0016772; GO:0003824; GO:0016740; GO:0003674 [GO:0004674]; GO:0004672; GO:0016301; GO:0016773; GO:0140096; GO:0016772; GO:0003824; GO:0016740; GO:0003674 [GO:0005524]; GO:0032559; GO:0035639; GO:0030554; GO:0032555; GO:0043168; GO:1901265; GO:0017076; GO:0032553…	816837	AT2G23070	AT2G23070	2	ath03008; ath04712	Ribosome biogenesis in eukaryotes; Circadian rhythm - plant			0	5.98733	6.15828	6.1693	6.0728	0.120884	1.99057	6.21108	6.09631	6.26167	6.18968	0.0847302	1.36889	6.07319	6.0898	5.62336	5.92878	0.264633	4.46352	6.01464	6.05226
521	AT4G32590.3		2Fe-2S ferredoxin-like superfamily protein	20.02	17	2	14	2	1	180	19.1	7.64	42.93	2		metabolic process			Pf00111	[GO:0009055]; GO:0016491; GO:0003824; GO:0003674 [GO:0022900]; GO:0006091; GO:0055114; GO:0044237; GO:0008152; GO:0009987; GO:0008150 [GO:0051536]; GO:0051540; GO:0005488; GO:0003674	829394	AT4G32590	AT4G32590	4					0	6.23123	5.62545	5.64862	5.92834	0.428346	7.2254	4.66351	4.63329	5.51836	4.93839	0.502499	10.1754	5.26281	6.12715	5.72079	5.70359	0.432427	7.58168	5.59707	5.6483
61	AT5G64940.2		ABC2 homolog 13	9.065	4	2	3	2	1	761	86	9.25	7.55	2		metabolic process;regulation of biological process;response to stimulus;transport	membrane	catalytic activity;nucleotide binding;transporter activity	Pf03109	[GO:0000166]; GO:0036094; GO:1901265; GO:0005488; GO:0097159; GO:1901363; GO:0003674 [GO:0005215]; GO:0003674 [GO:0005524]; GO:0032559; GO:0035639; GO:0030554; GO:0032555; GO:0043168; GO:1901265; GO:0017076; GO:0032553; GO:0043167; GO:0097159; GO:1901363; GO:0000166; GO:0097367; GO:0005488; GO:0036094; GO:0003674 [GO:0005886]; GO:0016020; GO:0044464; GO:0071944; GO:0005575; GO:0005623 [GO:0006629…	836618	AT5G64940	ATH13	5					0	5.6723	5.80205	5.90121	5.73718	0.0917513	1.59924	6.20335	5.80753	6.04905	6.01998	0.199507	3.31408	#NUM!	#NUM!	5.65959	#NUM!	#NUM!	#NUM!	5.54685	5.57462
30	ATCG00330.1	K02954	chloroplast ribosomal protein S14	7.18	23	2	29	2	1	100	11.7	11.22	58.21	2		metabolic process	ribosome	RNA binding;structural molecule activity	Pf00253	[GO:0003723]; GO:0003676; GO:0097159; GO:1901363; GO:0005488; GO:0003674 [GO:0003735]; GO:0005198; GO:0003674 [GO:0005622]; GO:0044464; GO:0005575; GO:0005623 [GO:0005840]; GO:0030529; GO:0043232; GO:0044444; GO:0044424; GO:1990904; GO:0043228; GO:0043229; GO:0005737; GO:0005622; GO:0044464; GO:0032991; GO:0043226; GO:0005575; GO:0005623 [GO:0006412]; GO:0010467; GO:0034645; GO:0043043; GO:004426…	844771	ATCG00330	rps14	Pt	ath03010	Ribosome			0	6.80836	6.65736	6.58326	6.73286	0.106769	1.58579	6.86499	6.68717	6.58637	6.71284	0.141074	2.10155	6.56304	6.59988	6.71598	6.6263	0.0798198	1.20459	6.59257	6.36176
44	AT5G66760.1	K00234	succinate dehydrogenase 1-1	19.629	13	4	19	4	1	634	69.6	6.29	65.58	4		metabolic process;transport	Golgi;membrane;mitochondrion	catalytic activity;metal ion binding;nucleotide binding	Pf00890, Pf02910	[GO:0000104]; GO:0016627; GO:0016491; GO:0003824; GO:0003674 [GO:0005524]; GO:0032559; GO:0035639; GO:0030554; GO:0032555; GO:0043168; GO:1901265; GO:0017076; GO:0032553; GO:0043167; GO:0097159; GO:1901363; GO:0000166; GO:0097367; GO:0005488; GO:0036094; GO:0003674 [GO:0005618]; GO:0030312; GO:0044464; GO:0071944; GO:0005575; GO:0005623 [GO:0005739]; GO:0043231; GO:0044444; GO:0043227; GO:0043229…	836809	AT5G66760	SDH1-1	5	ath01100; ath01110; ath01200; ath00020; ath00190	Metabolic pathways; Biosynthesis of secondary metabolites; Carbon metabolism; Citrate cycle (TCA cycle); Oxidative phosphorylation			0	6.1987	6.07706	6.29362	6.13788	0.0860107	1.40131	6.19993	6.19697	6.19845	6.19845	0.00147645	0.0238197	#NUM!	#NUM!	5.89245	#NUM!	#NUM!	#NUM!	5.59491	6.03028
1524	AT1G60950.1	K02639	2Fe-2S ferredoxin-like superfamily protein	18.121	57	3	42	2	1	148	15.5	4.49	156.94	3		metabolic process;response to stimulus;transport		metal ion binding	Pf00111	[GO:0006810]; GO:0051234; GO:0051179; GO:0008150 [GO:0009055]; GO:0016491; GO:0003824; GO:0003674 [GO:0009416]; GO:0009314; GO:0009628; GO:0050896; GO:0008150 [GO:0009507]; GO:0009536; GO:0043231; GO:0044444; GO:0043227; GO:0043229; GO:0005737; GO:0044424; GO:0043226; GO:0005622; GO:0044464; GO:0005575; GO:0005623 [GO:0009536]; GO:0043231; GO:0044444; GO:0043227; GO:0043229; GO:0005737; GO:004442…	842386	AT1G60950	FED A	1	ath00195	Photosynthesis			0	6.50847	5.70027	6.60837	6.10437	0.571486	9.36192	6.96877	7.43202	7.56742	7.32274	0.313932	4.28709	#NUM!	6.29385	#NUM!	#NUM!	#NUM!	#NUM!	6.46904	6.65436
1159	AT2G43750.2	K01738	O-acetylserine (thiol) lyase B	107.79	55	15	298	13	1	392	41.6	8.02	912.39	15		cell growth;cell organization and biogenesis;metabolic process;response to stimulus	endosome;extracellular;Golgi;mitochondrion	catalytic activity	Pf00291	[GO:0004124]; GO:0016835; GO:0016829; GO:0003824; GO:0003674 [GO:0005739]; GO:0043231; GO:0044444; GO:0043227; GO:0043229; GO:0005737; GO:0044424; GO:0043226; GO:0005622; GO:0044464; GO:0005575; GO:0005623 [GO:0005768]; GO:0012505; GO:0031410; GO:0044464; GO:0044444; GO:0097708; GO:0005575; GO:0005623; GO:0005737; GO:0044424; GO:0031982; GO:0043229; GO:0005622; GO:0043227; GO:0043226 [GO:0005794]…	818978	AT2G43750	OASB	2	ath00270; ath01200; ath01110; ath01230; ath00920; ath01100	Cysteine and methionine metabolism; Carbon metabolism; Biosynthesis of secondary metabolites; Biosynthesis of amino acids; Sulfur metabolism; Metabolic pathways			3	8.05884	8.03408	8.14859	8.04646	0.017503	0.217524	8.12154	8.16464	8.17486	8.15368	0.0282956	0.347029	8.07655	8.05498	8.09203	8.07452	0.0186098	0.230475	7.86109	8.06167
288	AT5G22800.1	K01872	Alanyl-tRNA synthetase, class IIc	65.97	18	13	105	13	1	978	107.8	5.59	336.92	13		metabolic process	cytoplasm;membrane;mitochondrion	catalytic activity;metal ion binding;nucleotide binding;RNA binding	Pf01411, Pf02272, Pf07973	[GO:0000049]; GO:0003723; GO:0003676; GO:0097159; GO:1901363; GO:0005488; GO:0003674 [GO:0000166]; GO:0036094; GO:1901265; GO:0005488; GO:0097159; GO:1901363; GO:0003674 [GO:0003676]; GO:0097159; GO:1901363; GO:0005488; GO:0003674 [GO:0003723]; GO:0003676; GO:0097159; GO:1901363; GO:0005488; GO:0003674 [GO:0004812]; GO:0140101; GO:0140098; GO:0003824; GO:0003674 [GO:0004813]; GO:0004812; GO:01401…	832343	AT5G22800	EMB1030	5	ath00970	Aminoacyl-tRNA biosynthesis			0	7.6019	7.78003	7.83903	7.69096	0.125956	1.63772	7.76146	7.90973	7.6787	7.7833	0.11705	1.50386	7.71553	7.39979	7.68916	7.60149	0.175178	2.30452	7.45732	7.71494
1383	AT2G04390.1	K02962	Ribosomal S17 family protein	22.202	30	5	39	5	1	141	16	10.04	92.55	5		cell organization and biogenesis;metabolic process	cytoplasm;cytosol;Golgi;membrane;ribosome	structural molecule activity	Pf00833	[GO:0000028]; GO:0022618; GO:0042255; GO:0042274; GO:0022613; GO:0034622; GO:0071826; GO:0042254; GO:0070925; GO:0044085; GO:0065003; GO:0043933; GO:0006996; GO:0022607; GO:0071840; GO:0016043; GO:0008150; GO:0009987 [GO:0003735]; GO:0005198; GO:0003674 [GO:0005622]; GO:0044464; GO:0005575; GO:0005623 [GO:0005730]; GO:0031981; GO:0043232; GO:0044428; GO:0070013; GO:0043228; GO:0043229; GO:0005634…	814978	AT2G04390	AT2G04390	2	ath03010	Ribosome			0	7.25661	7.25882	7.28924	7.25771	0.00156848	0.0216112	7.32886	7.2134	7.16782	7.23669	0.0830109	1.14708	7.20468	7.20697	7.20928	7.20698	0.00230116	0.0319297	7.04609	7.148
711	AT4G04800.1	K07305	methionine sulfoxide reductase B3	8.932	20	2	10	2	1	176	18.8	6.29	23.08	2		metabolic process;response to stimulus;transport	endoplasmic reticulum;nucleus	catalytic activity;metal ion binding	Pf01641	[GO:0005634]; GO:0043231; GO:0043227; GO:0043229; GO:0043226; GO:0044424; GO:0005575; GO:0005622; GO:0044464; GO:0005623 [GO:0005783]; GO:0012505; GO:0043231; GO:0044444; GO:0044464; GO:0043227; GO:0043229; GO:0005737; GO:0044424; GO:0005575; GO:0005623; GO:0043226; GO:0005622 [GO:0006810]; GO:0051234; GO:0051179; GO:0008150 [GO:0006979]; GO:0006950; GO:0050896; GO:0008150 [GO:0008113]; GO:001667…	825817	AT4G04800	MSRB3	4					0	5.80187	5.68892	5.7176	5.7454	0.0798645	1.39006	5.98953	5.96042	5.65756	5.86917	0.183837	3.13225	5.92788	6.04981	5.39894	5.79221	0.345993	5.97342	5.22144	5.81038
1772	AT1G11650.2		RNA-binding (RRM/RBD/RNP motifs) family protein	15.449	11	3	15	3	1	405	44.1	5.87	47.6	3		metabolic process;response to stimulus	cytoplasm;nucleus	RNA binding	Pf00076, Pf08777, Pf13893, Pf14259	[GO:0003676]; GO:0097159; GO:1901363; GO:0005488; GO:0003674 [GO:0003723]; GO:0003676; GO:0097159; GO:1901363; GO:0005488; GO:0003674 [GO:0003729]; GO:0003723; GO:0003676; GO:0097159; GO:1901363; GO:0005488; GO:0003674 [GO:0005634]; GO:0043231; GO:0043227; GO:0043229; GO:0043226; GO:0044424; GO:0005575; GO:0005622; GO:0044464; GO:0005623 [GO:0005737]; GO:0044424; GO:0005622; GO:0044464; GO:000557…	837708	AT1G11650	RBP45B	1					0	6.55262	6.55249	6.51758	6.55256	9.30753e-05	0.00142044	6.4695	6.46662	6.47469	6.47027	0.0040888	0.0631937	6.26144	6.25856	6.26361	6.2612	0.00253515	0.0404899	5.88398	6.40922
655	AT4G15110.1		cytochrome P450, family 97, subfamily B, polypeptide 3	12.603	7	3	20	3	1	580	65.1	6.86	63.52	3		metabolic process	membrane	catalytic activity;metal ion binding	Pf00067	[GO:0004497]; GO:0016491; GO:0003824; GO:0003674 [GO:0005506]; GO:0046914; GO:0046872; GO:0043169; GO:0043167; GO:0005488; GO:0003674 [GO:0009507]; GO:0009536; GO:0043231; GO:0044444; GO:0043227; GO:0043229; GO:0005737; GO:0044424; GO:0043226; GO:0005622; GO:0044464; GO:0005575; GO:0005623 [GO:0009536]; GO:0043231; GO:0044444; GO:0043227; GO:0043229; GO:0005737; GO:0044424; GO:0043226; GO:0005622…	827177	AT4G15110	CYP97B3	4					0	5.93345	6.35676	6.5474	6.1451	0.299328	4.871	6.64236	6.47883	6.43256	6.51792	0.110223	1.69108	6.33604	6.26296	6.35856	6.31919	0.0499817	0.790952	5.797	6.35773
81	AT5G63310.1	K00940	nucleoside diphosphate kinase 2	15.592	14	4	73	4	1	231	25.5	8.95	191.19	4		metabolic process;regulation of biological process;response to stimulus	cytoplasm;nucleus	catalytic activity;metal ion binding;nucleotide binding;protein binding	Pf00334	[GO:0000166]; GO:0036094; GO:1901265; GO:0005488; GO:0097159; GO:1901363; GO:0003674 [GO:0004550]; GO:0016776; GO:0019205; GO:0016772; GO:0016301; GO:0016740; GO:0003824; GO:0003674 [GO:0005515]; GO:0005488; GO:0003674 [GO:0005524]; GO:0032559; GO:0035639; GO:0030554; GO:0032555; GO:0043168; GO:1901265; GO:0017076; GO:0032553; GO:0043167; GO:0097159; GO:1901363; GO:0000166; GO:0097367; GO:0005488…	836451	AT5G63310	NDPK2	5	ath04016; ath01100; ath01110; ath00240; ath00230	MAPK signaling pathway - plant; Metabolic pathways; Biosynthesis of secondary metabolites; Pyrimidine metabolism; Purine metabolism			0	7.46842	7.51041	7.44846	7.48942	0.0296921	0.396454	7.4369	7.42318	7.51302	7.4577	0.0483967	0.648949	7.44157	7.51577	7.37122	7.44285	0.0722795	0.971126	7.33547	7.35605
1583	AT1G48850.1	K01736	chorismate synthase, putative / 5-enolpyruvylshikimate-3-phosphate phospholyase, putative	27.672	23	7	52	7	1	436	47.3	8.12	127.11	7		metabolic process	cytosol	catalytic activity;nucleotide binding	Pf01264	[GO:0004107]; GO:0016838; GO:0016835; GO:0016829; GO:0003824; GO:0003674 [GO:0005730]; GO:0031981; GO:0043232; GO:0044428; GO:0070013; GO:0043228; GO:0043229; GO:0005634; GO:0044446; GO:0043233; GO:0044424; GO:0043226; GO:0043231; GO:0044422; GO:0031974; GO:0005622; GO:0044464; GO:0005575; GO:0043227; GO:0005623 [GO:0005829]; GO:0044444; GO:0005737; GO:0044424; GO:0005622; GO:0044464; GO:0005575;…	841307	AT1G48850	EMB1144	1	ath01100; ath00400; ath01230; ath01110	Metabolic pathways; Phenylalanine, tyrosine and tryptophan biosynthesis; Biosynthesis of amino acids; Biosynthesis of secondary metabolites			0	6.69182	6.85916	6.81141	6.77549	0.118322	1.74632	6.93776	6.73637	6.78131	6.81848	0.105713	1.55039	6.83913	6.52118	6.60911	6.65647	0.164182	2.4665	6.29846	6.64312
362	AT5G13650.2	K06207	elongation factor family protein	55.6	22	8	79	8	1	676	74.4	7.25	262.68	8		metabolic process;regulation of biological process;response to stimulus	membrane	catalytic activity;nucleotide binding;RNA binding	Pf00009, Pf00679, Pf00735, Pf01926, Pf03144	[GO:0000302]; GO:0006979; GO:1901700; GO:0006950; GO:0042221; GO:0050896; GO:0008150 [GO:0003746]; GO:0008135; GO:0003723; GO:0003676; GO:0097159; GO:1901363; GO:0005488; GO:0003674 [GO:0003924]; GO:0017111; GO:0016462; GO:0016818; GO:0016817; GO:0016787; GO:0003824; GO:0003674 [GO:0005525]; GO:0032550; GO:0032561; GO:0035639; GO:0001883; GO:0032549; GO:0019001; GO:0032555; GO:0043168; GO:1901265…	831209	AT5G13650	AT5G13650; SVR3	5					0	7.00447	7.06257	7.10397	7.03352	0.0410836	0.584112	7.14163	6.9959	6.84493	6.99415	0.148356	2.12114	6.78455	6.55089	6.80832	6.71459	0.142264	2.11873	6.73245	6.68539
759	AT3G61540.1		alpha/beta-Hydrolases superfamily protein	7.471	8	2	4	2	1	515	57.5	7.31	10.03	2		metabolic process	cytosol;vacuole	catalytic activity	Pf00561, Pf12697	[GO:0004177]; GO:0008238; GO:0070011; GO:0008233; GO:0016787; GO:0140096; GO:0003824; GO:0003674 [GO:0005773]; GO:0043231; GO:0044444; GO:0043227; GO:0043229; GO:0005737; GO:0044424; GO:0043226; GO:0005622; GO:0044464; GO:0005575; GO:0005623 [GO:0005829]; GO:0044444; GO:0005737; GO:0044424; GO:0005622; GO:0044464; GO:0005575; GO:0005623 [GO:0006508]; GO:0019538; GO:0043170; GO:0044238; GO:1901564…	825327	AT3G61540	AT3G61540	3					0	6.23248	6.0311	5.95227	6.13179	0.1424	2.32233	6.07978	6.01622	6.0498	6.0486	0.0318005	0.525751	6.08983	6.02439	5.9473	6.02051	0.0713475	1.18507	5.99152	6.03004
817	AT3G54440.3	K01190	glycoside hydrolase family 2 protein	27.569	8	6	29	6	1	1120	126.7	5.77	81.57	6		metabolic process	cytosol	catalytic activity	Pf00703, Pf02836, Pf02837, Pf02929	[GO:0003824]; GO:0003674 [GO:0004553]; GO:0016798; GO:0016787; GO:0003824; GO:0003674 [GO:0004565]; GO:0015925; GO:0004553; GO:0016798; GO:0016787; GO:0003824; GO:0003674 [GO:0005829]; GO:0044444; GO:0005737; GO:0044424; GO:0005622; GO:0044464; GO:0005575; GO:0005623 [GO:0005975]; GO:0044238; GO:0071704; GO:0008152; GO:0008150 [GO:0005990]; GO:0005988; GO:0046352; GO:0005984; GO:0009313; GO:00442…	824610	AT3G54440	AT3G54440	3					0	6.52874	6.47665	6.49173	6.5027	0.0368305	0.566388	6.38014	6.38298	6.46626	6.40979	0.0489223	0.763243	6.64863	6.59865	6.58889	6.61206	0.0320442	0.484633	6.56084	6.48378
1439	AT1G76080.1		chloroplastic drought-induced stress protein of 32 kD	34.22	22	6	71	6	1	302	33.7	8.46	186.14	6		cellular homeostasis;metabolic process;regulation of biological process;response to stimulus;transport		antioxidant activity;catalytic activity;protein binding	Pf00085, Pf13098	[GO:0004791]; GO:0015036; GO:0016209; GO:0016668; GO:0016667; GO:0003674; GO:0016651; GO:0016491; GO:0003824 [GO:0005515]; GO:0005488; GO:0003674 [GO:0005623]; GO:0005575 [GO:0006662]; GO:0018904; GO:0044281; GO:0071704; GO:0008152; GO:0008150 [GO:0006810]; GO:0051234; GO:0051179; GO:0008150 [GO:0006979]; GO:0006950; GO:0050896; GO:0008150 [GO:0009414]; GO:0006950; GO:0009415; GO:0050896; GO:0001…	843940	AT1G76080	CDSP32	1					0	7.42582	7.42245	7.52776	7.42413	0.00238348	0.0321045	7.4872	7.47076	7.48463	7.48086	0.00884636	0.118253	7.33144	7.43785	7.29637	7.35522	0.073681	1.00175	7.32944	7.44173
149	AT5G51970.2	K00008	GroES-like zinc-binding alcohol dehydrogenase family protein	60.019	54	12	69	12	1	364	39.2	5.97	171.1	12		metabolic process	cytoplasm;cytosol;membrane;mitochondrion	catalytic activity;metal ion binding	Pf00107, Pf03435, Pf08240	[GO:0003939]; GO:0016616; GO:0016614; GO:0016491; GO:0003824; GO:0003674 [GO:0005737]; GO:0044424; GO:0005622; GO:0044464; GO:0005575; GO:0005623 [GO:0005739]; GO:0043231; GO:0044444; GO:0043227; GO:0043229; GO:0005737; GO:0044424; GO:0043226; GO:0005622; GO:0044464; GO:0005575; GO:0005623 [GO:0005829]; GO:0044444; GO:0005737; GO:0044424; GO:0005622; GO:0044464; GO:0005575; GO:0005623 [GO:0005886…	835272	AT5G51970	AT5G51970	5	ath00051; ath00040; ath01100	Fructose and mannose metabolism; Pentose and glucuronate interconversions; Metabolic pathways			0	6.96379	7.23904	7.08164	7.10141	0.194628	2.7407	7.15964	7.19419	7.0848	7.14621	0.0559209	0.782525	7.06426	6.96177	7.06481	7.03028	0.0593332	0.843967	7.11872	6.98813
1098	AT3G03710.1	K00962	polyribonucleotide nucleotidyltransferase, putative	29.801	12	8	36	8	1	922	99.5	5.57	89.53	8		cell communication;metabolic process;regulation of biological process;response to stimulus		catalytic activity;RNA binding	Pf00013, Pf00575, Pf01138, Pf03725, Pf03726	[GO:0000175]; GO:0008408; GO:0016896; GO:0004527; GO:0004532; GO:0016796; GO:0004518; GO:0004540; GO:0016788; GO:0140098; GO:0016787; GO:0003824; GO:0003674 [GO:0003676]; GO:0097159; GO:1901363; GO:0005488; GO:0003674 [GO:0003723]; GO:0003676; GO:0097159; GO:1901363; GO:0005488; GO:0003674 [GO:0004518]; GO:0016788; GO:0016787; GO:0003824; GO:0003674 [GO:0004527]; GO:0004518; GO:0016788; GO:001678…	821181	AT3G03710	RIF10	3	ath00240; ath03018; ath00230	Pyrimidine metabolism; RNA degradation; Purine metabolism			0	6.45595	6.73055	6.74985	6.59325	0.194176	2.94507	6.61418	6.75475	6.43727	6.60207	0.159084	2.40961	6.5717	6.59117	6.43265	6.53184	0.0864519	1.32355	6.33824	6.25158
1419	AT1G78680.1	K01307	gamma-glutamyl hydrolase 2	15.616	14	3	51	3	1	347	38.6	7.14	166.92	3		metabolic process	extracellular;vacuole	catalytic activity	Pf00117, Pf07722	[GO:0005576]; GO:0005575 [GO:0005615]; GO:0044421; GO:0005575; GO:0005576 [GO:0005618]; GO:0030312; GO:0044464; GO:0071944; GO:0005575; GO:0005623 [GO:0005773]; GO:0043231; GO:0044444; GO:0043227; GO:0043229; GO:0005737; GO:0044424; GO:0043226; GO:0005622; GO:0044464; GO:0005575; GO:0005623 [GO:0006508]; GO:0019538; GO:0043170; GO:0044238; GO:1901564; GO:0071704; GO:0008152; GO:0006807; GO:000815…	844204	AT1G78680	GGH2	1	ath00790	Folate biosynthesis			0	6.3483	6.46518	6.47836	6.40674	0.0826472	1.29	6.48115	6.7964	6.6932	6.65692	0.160724	2.41438	6.48254	6.55928	6.44866	6.49682	0.0566761	0.872367	6.2859	6.56701
172	AT5G48230.2	K00626	acetoacetyl-CoA thiolase 2	66.212	45	12	120	12	1	403	41.4	6.89	365.68	12		cell growth;cell organization and biogenesis;metabolic process	cytoplasm;cytosol;membrane	catalytic activity;metal ion binding	Pf00108, Pf00109, Pf02803	[GO:0003824]; GO:0003674 [GO:0003985]; GO:0003988; GO:0016453; GO:0016408; GO:0016407; GO:0016747; GO:0016746; GO:0016740; GO:0003824; GO:0003674 [GO:0005737]; GO:0044424; GO:0005622; GO:0044464; GO:0005575; GO:0005623 [GO:0005777]; GO:0042579; GO:0043231; GO:0044444; GO:0043227; GO:0043229; GO:0005737; GO:0044424; GO:0043226; GO:0005622; GO:0044464; GO:0005575; GO:0005623 [GO:0005829]; GO:004444…	834876	AT5G48230	ACAT2	5	ath00071; ath01212; ath01100; ath00640; ath01200; ath01110; ath00900; ath00630; ath00072; ath00380; ath00310; ath00650; ath00620; ath00280	Fatty acid degradation; Fatty acid metabolism; Metabolic pathways; Propanoate metabolism; Carbon metabolism; Biosynthesis of secondary metabolites; Terpenoid backbone biosynthesis; Glyoxylate and dicarboxylate metabolism; Synthesis and degradation of ketone bodies; Tryptophan metabolism; Lysine degradation; Butanoate metabolism; Pyruvate metabolism; Valine, leucine and isoleucine degradation			0	6.94819	7.23371	7.15751	7.09095	0.201893	2.8472	7.22048	7.12255	7.09009	7.14437	0.0678806	0.950126	7.01341	7.0864	7.10915	7.06965	0.0500193	0.707522	7.02263	7.02664
720	AT4G03200.1		catalytics	11.966	6	3	6	3	1	818	91.8	6.34	17.58	3			extracellular	catalytic activity	Pf03190, Pf13098, Pf13899	[GO:0003824]; GO:0003674 [GO:0005576]; GO:0005575 [GO:0009507]; GO:0009536; GO:0043231; GO:0044444; GO:0043227; GO:0043229; GO:0005737; GO:0044424; GO:0043226; GO:0005622; GO:0044464; GO:0005575; GO:0005623	828041	AT4G03200	AT4G03200	4					0	5.50449	6.11269	5.90358	5.80859	0.430058	7.40382	5.88393	6.01615	6.01297	5.97102	0.0754344	1.26334	5.78155	5.59427	5.82476	5.73353	0.122519	2.13688	5.85954	5.88673
1526	AT1G59900.1	K00161	pyruvate dehydrogenase complex E1 alpha subunit	24.133	19	5	33	5	1	389	43	7.49	92.05	5		metabolic process;response to stimulus	cytosol;mitochondrion;nucleus;organelle lumen	catalytic activity	Pf00676, Pf01765, Pf02775	[GO:0003824]; GO:0003674 [GO:0004739]; GO:0004738; GO:0016624; GO:0016903; GO:0016491; GO:0003824; GO:0003674 [GO:0005634]; GO:0043231; GO:0043227; GO:0043229; GO:0043226; GO:0044424; GO:0005575; GO:0005622; GO:0044464; GO:0005623 [GO:0005739]; GO:0043231; GO:0044444; GO:0043227; GO:0043229; GO:0005737; GO:0044424; GO:0043226; GO:0005622; GO:0044464; GO:0005575; GO:0005623 [GO:0005759]; GO:004442…	842284	AT1G59900	E1 ALPHA	1	ath01200; ath01110; ath01100; ath00010; ath00020; ath00620	Carbon metabolism; Biosynthesis of secondary metabolites; Metabolic pathways; Glycolysis / Gluconeogenesis; Citrate cycle (TCA cycle); Pyruvate metabolism			0	6.49599	6.71384	6.80579	6.60492	0.154046	2.3323	6.83089	6.8171	6.6929	6.7803	0.0760018	1.12092	6.79201	6.66135	6.7502	6.73452	0.0667278	0.990833	6.63227	6.53804
1433	AT1G77060.1		Phosphoenolpyruvate carboxylase family protein	17.485	20	5	32	4	1	339	36.5	6.86	74.59	5		metabolic process		catalytic activity	Pf00463, Pf13714	[GO:0003824]; GO:0003674 [GO:0004451]; GO:0016833; GO:0016830; GO:0016829; GO:0003824; GO:0003674 [GO:0008152]; GO:0008150 [GO:0008807]; GO:0016780; GO:0016772; GO:0016740; GO:0003824; GO:0003674 [GO:0009507]; GO:0009536; GO:0043231; GO:0044444; GO:0043227; GO:0043229; GO:0005737; GO:0044424; GO:0043226; GO:0005622; GO:0044464; GO:0005575; GO:0005623 [GO:0009536]; GO:0043231; GO:0044444; GO:00432…	844041	AT1G77060	AT1G77060	1					1	6.44655	6.53853	6.56352	6.49254	0.0650408	1.00178	6.61112	6.63708	6.52621	6.59147	0.0579879	0.879741	6.44636	6.43095	6.52201	6.46644	0.0487416	0.753762	6.53936	6.3545
168	AT5G48810.1	K23490	cytochrome B5 isoform D	18.463	44	4	14	4	1	140	15.1	5.14	41.1	4		defense response;metabolic process;response to stimulus;transport	endoplasmic reticulum;membrane	metal ion binding	Pf00173	[GO:0005783]; GO:0012505; GO:0043231; GO:0044444; GO:0044464; GO:0043227; GO:0043229; GO:0005737; GO:0044424; GO:0005575; GO:0005623; GO:0043226; GO:0005622 [GO:0005789]; GO:0016020; GO:0042175; GO:0044425; GO:0044432; GO:0098827; GO:0005575; GO:0012505; GO:0044464; GO:0005783; GO:0044444; GO:0044446; GO:0031984; GO:0005623; GO:0043231; GO:0005737; GO:0044424; GO:0043229; GO:0044422; GO:0043227; …	834939	AT5G48810	CB5-D	5					0	6.44607	5.82917	6.03136	6.13762	0.436211	7.10717	6.35174	6.23922	6.27541	6.28879	0.0574404	0.913379	6.26515	6.34675	6.39177	6.33456	0.0641842	1.01324	6.50648	6.48253
1816	AT1G05350.1	K12164	NAD(P)-binding Rossmann-fold superfamily protein	7.865	7	2	6	2	1	431	47	4.69	16.98	2		metabolic process	cytoplasm;cytosol	catalytic activity;metal ion binding;nucleotide binding	Pf00899	[GO:0000166]; GO:0036094; GO:1901265; GO:0005488; GO:0097159; GO:1901363; GO:0003674 [GO:0003824]; GO:0003674 [GO:0005524]; GO:0032559; GO:0035639; GO:0030554; GO:0032555; GO:0043168; GO:1901265; GO:0017076; GO:0032553; GO:0043167; GO:0097159; GO:1901363; GO:0000166; GO:0097367; GO:0005488; GO:0036094; GO:0003674 [GO:0005737]; GO:0044424; GO:0005622; GO:0044464; GO:0005575; GO:0005623 [GO:0005829…	837034	AT1G05350	AT1G05350	1					0	5.97994	5.61074	5.78713	5.79534	0.261064	4.50473	5.91647	5.86387	5.92342	5.90125	0.0325611	0.551766	6.15511	6.29082	6.01322	6.15305	0.138815	2.25603	6.33814	6.18547
1287	AT2G27530.2	K02865	Ribosomal protein L1p/L10e family	20.6	17	3	22	3	1	216	24.4	9.88	52.04	3		metabolic process	cytosol;ribosome	RNA binding;structural molecule activity	Pf00687	[GO:0000470]; GO:0006364; GO:0042273; GO:0016072; GO:0034470; GO:0042254; GO:0022613; GO:0034660; GO:0006396; GO:0044085; GO:0016070; GO:0010467; GO:0071840; GO:0044260; GO:0090304; GO:0043170; GO:0008150; GO:0044237; GO:0006139; GO:0071704; GO:0008152; GO:0009987; GO:0006725; GO:0034641; GO:0044238; GO:0046483; GO:1901360; GO:0006807 [GO:0003723]; GO:0003676; GO:0097159; GO:1901363; GO:0005488; …	817299	AT2G27530	PGY1	2	ath03010	Ribosome			0	7.03691	6.91408	6.86236	6.97549	0.0868546	1.24514	6.95358	6.65952	6.93665	6.84992	0.165103	2.41029	6.91507	6.94322	7.06161	6.9733	0.0777652	1.11519	7.2425	7.00099
1288	AT2G27030.3	K02183	calmodulin 5	38.61	56	8	72	8	1	181	20.6	4.82	184.27	8			cytoplasm;cytosol;membrane;nucleus	metal ion binding;protein binding	Pf00036, Pf08726, Pf12763, Pf13202, Pf13405, Pf13499, Pf13833, Pf14658	[GO:0005509]; GO:0046872; GO:0043169; GO:0043167; GO:0005488; GO:0003674 [GO:0005515]; GO:0005488; GO:0003674 [GO:0005634]; GO:0043231; GO:0043227; GO:0043229; GO:0043226; GO:0044424; GO:0005575; GO:0005622; GO:0044464; GO:0005623 [GO:0005737]; GO:0044424; GO:0005622; GO:0044464; GO:0005575; GO:0005623 [GO:0005774]; GO:0044437; GO:0098588; GO:0098805; GO:0005773; GO:0044444; GO:0044446; GO:003109…	817245	AT2G27030	CAM5	2					0	7.8107	7.52143	7.50084	7.66607	0.204543	2.66816	7.57005	7.55004	7.6898	7.6033	0.0755776	0.994011	7.92717	7.98174	7.59067	7.83319	0.211797	2.70383	7.80871	7.75474
1397	AT1G80480.1		plastid transcriptionally active 17	28.105	24	7	35	7	1	444	49.5	6.1	107.47	7			chromosome		Pf02492, Pf07683, Pf12846, Pf13401	[GO:0009295]; GO:0005575 [GO:0009507]; GO:0009536; GO:0043231; GO:0044444; GO:0043227; GO:0043229; GO:0005737; GO:0044424; GO:0043226; GO:0005622; GO:0044464; GO:0005575; GO:0005623 [GO:0009508]; GO:0000229; GO:0042646; GO:0044435; GO:0005694; GO:0044444; GO:0009295; GO:0009532; GO:0043232; GO:0009536; GO:0044446; GO:0005737; GO:0044424; GO:0005575; GO:0043228; GO:0043229; GO:0043231; GO:0044422;…	844387	AT1G80480	PTAC17	1					0	6.4446	7.07277	7.08967	6.75868	0.444189	6.57213	7.10068	6.97635	6.90714	6.99472	0.0980662	1.402	6.9414	6.80382	6.78944	6.84489	0.0838909	1.2256	6.4952	6.79991
1113	AT3G02180.1	K18635	SPIRAL1-like3	16.062	35	2	11	2	1	122	12.2	9.55	23.3	2		response to stimulus				[GO:0003674] [GO:0005874]; GO:0015630; GO:0099513; GO:0005856; GO:0044430; GO:0099512; GO:0043232; GO:0044446; GO:0099081; GO:0043228; GO:0043229; GO:0044422; GO:0044424; GO:0099080; GO:0043226; GO:0005575; GO:0005622; GO:0044464; GO:0005623 [GO:0009735]; GO:0009725; GO:0009719; GO:0010033; GO:0050896; GO:0042221; GO:0008150	821277	AT3G02180	SP1L3	3					0	6.22563	4.97648	5.86479	5.60105	0.883279	15.7699	6.0217	6.08538	6.14091	6.08266	0.0596498	0.980652	6.10928	6.35922	6.0643	6.1776	0.158888	2.57201	6.02931	5.96619
1462	AT1G73110.1		P-loop containing nucleoside triphosphate hydrolases superfamily protein	15.724	9	3	17	3	1	432	48.3	7.33	51.38	3			membrane	catalytic activity;nucleotide binding	Pf00004	[GO:0005524]; GO:0032559; GO:0035639; GO:0030554; GO:0032555; GO:0043168; GO:1901265; GO:0017076; GO:0032553; GO:0043167; GO:0097159; GO:1901363; GO:0000166; GO:0097367; GO:0005488; GO:0036094; GO:0003674 [GO:0009507]; GO:0009536; GO:0043231; GO:0044444; GO:0043227; GO:0043229; GO:0005737; GO:0044424; GO:0043226; GO:0005622; GO:0044464; GO:0005575; GO:0005623 [GO:0009535]; GO:0009534; GO:0044434;…	843642	AT1G73110	AT1G73110	1					0	6.09374	6.46002	6.60792	6.27688	0.259001	4.12627	6.4757	6.54377	6.38273	6.4674	0.0808392	1.24995	5.98406	5.87865	6.11344	5.99205	0.117599	1.96258	5.91333	6.3098
548	AT4G29120.1	K00020	6-phosphogluconate dehydrogenase family protein	30.843	26	6	33	6	1	334	35.3	8.4	93.94	6		metabolic process	cytosol;mitochondrion	catalytic activity;nucleotide binding	Pf01488, Pf03446, Pf03807, Pf05368, Pf14833	[GO:0003824]; GO:0003674 [GO:0004616]; GO:0016616; GO:0016614; GO:0016491; GO:0003824; GO:0003674 [GO:0005739]; GO:0043231; GO:0044444; GO:0043227; GO:0043229; GO:0005737; GO:0044424; GO:0043226; GO:0005622; GO:0044464; GO:0005575; GO:0005623 [GO:0005829]; GO:0044444; GO:0005737; GO:0044424; GO:0005622; GO:0044464; GO:0005575; GO:0005623 [GO:0006574]; GO:0006573; GO:0009083; GO:1901606; GO:000908…	829033	AT4G29120	AT4G29120	4					0	6.48014	6.52117	6.52612	6.50065	0.0290126	0.446302	6.56102	6.51326	6.47577	6.51668	0.0427263	0.655645	6.52026	6.51682	6.53526	6.52411	0.00980783	0.150332	6.4413	6.49463
1561	AT1G52400.1	K15748	beta glucosidase 18	28.466	19	7	19	7	1	528	60.4	7.21	45.85	7		cell organization and biogenesis;defense response;metabolic process;regulation of biological process;response to stimulus	endoplasmic reticulum;extracellular;nucleus;organelle lumen;vacuole	catalytic activity;protein binding	Pf00232	[GO:0004553]; GO:0016798; GO:0016787; GO:0003824; GO:0003674 [GO:0005576]; GO:0005575 [GO:0005634]; GO:0043231; GO:0043227; GO:0043229; GO:0043226; GO:0044424; GO:0005575; GO:0005622; GO:0044464; GO:0005623 [GO:0005773]; GO:0043231; GO:0044444; GO:0043227; GO:0043229; GO:0005737; GO:0044424; GO:0043226; GO:0005622; GO:0044464; GO:0005575; GO:0005623 [GO:0005777]; GO:0042579; GO:0043231; GO:004444…	841670	AT1G52400	BGLU18	1	ath00906	Carotenoid biosynthesis			0	3.39938	5.82487	5.51318	4.61212	1.71508	37.1864	5.54054	5.98545	5.84919	5.79173	0.227957	3.9359	6.06142	5.46718	6.83528	6.1213	0.686013	11.207	6.39725	5.96071
549	AT4G29060.1	K02357	elongation factor Ts family protein	169.348	46	33	377	33	1	953	103.7	5.01	1151.07	33		metabolic process;response to stimulus	mitochondrion;organelle lumen	protein binding;RNA binding	Pf00575, Pf00627, Pf00889	[GO:0003676]; GO:0097159; GO:1901363; GO:0005488; GO:0003674 [GO:0003729]; GO:0003723; GO:0003676; GO:0097159; GO:1901363; GO:0005488; GO:0003674 [GO:0003746]; GO:0008135; GO:0003723; GO:0003676; GO:0097159; GO:1901363; GO:0005488; GO:0003674 [GO:0005515]; GO:0005488; GO:0003674 [GO:0005622]; GO:0044464; GO:0005575; GO:0005623 [GO:0005739]; GO:0043231; GO:0044444; GO:0043227; GO:0043229; GO:00057…	829027	AT4G29060	emb2726	4					0	7.94173	8.08469	8.09345	8.01321	0.101085	1.26147	7.95943	8.01855	8.02184	7.99994	0.0351208	0.439013	7.99554	8.02711	8.0447	8.02245	0.0249046	0.310436	8.09788	8.05667
162	AT5G49460.1	K01648	ATP citrate lyase subunit B 2	63.279	29	12	126	4	1	608	65.8	7.64	386.49	12		metabolic process	cytoplasm;cytosol;membrane	catalytic activity;metal ion binding;nucleotide binding	Pf00285, Pf00549, Pf13607	[GO:0000166]; GO:0036094; GO:1901265; GO:0005488; GO:0097159; GO:1901363; GO:0003674 [GO:0003824]; GO:0003674 [GO:0003878]; GO:0046912; GO:0016746; GO:0016740; GO:0003824; GO:0003674 [GO:0005524]; GO:0032559; GO:0035639; GO:0030554; GO:0032555; GO:0043168; GO:1901265; GO:0017076; GO:0032553; GO:0043167; GO:0097159; GO:1901363; GO:0000166; GO:0097367; GO:0005488; GO:0036094; GO:0003674 [GO:0005737…	835006	AT5G49460	ACLB-2	5	ath01100; ath00020; ath01110	Metabolic pathways; Citrate cycle (TCA cycle); Biosynthesis of secondary metabolites			0	6.66941	6.72749	6.68472	6.69845	0.0410652	0.613056	6.68055	6.60547	6.64982	6.64528	0.0377416	0.567945	6.66802	6.77605	6.59465	6.67958	0.0912484	1.36608	6.66624	6.73986
165	AT5G48960.1		HAD-superfamily hydrolase, subfamily IG, 5'-nucleotidase	41.55	21	8	33	8	1	642	72.8	6.4	93.87	8		metabolic process		catalytic activity;metal ion binding	Pf05761	[GO:0008150] [GO:0008253]; GO:0008252; GO:0016791; GO:0042578; GO:0016788; GO:0016787; GO:0003824; GO:0003674 [GO:0009507]; GO:0009536; GO:0043231; GO:0044444; GO:0043227; GO:0043229; GO:0005737; GO:0044424; GO:0043226; GO:0005622; GO:0044464; GO:0005575; GO:0005623 [GO:0009570]; GO:0009532; GO:0044434; GO:0044435; GO:0009507; GO:0009536; GO:0044444; GO:0044446; GO:0043231; GO:0005737; GO:0044424…	834954	AT5G48960	AT5G48960	5					0	6.49223	6.73154	6.68433	6.61188	0.169216	2.55927	6.69497	6.62768	6.70457	6.67574	0.0418999	0.627645	6.64443	6.62932	6.64883	6.64086	0.0102356	0.15413	6.63603	6.55514
356	AT5G14320.1	K02952	Ribosomal protein S13/S18 family	32.264	36	7	68	7	1	169	19.1	10.26	164.46	7		metabolic process	cytosol;ribosome	RNA binding;structural molecule activity	Pf00416	[GO:0003676]; GO:0097159; GO:1901363; GO:0005488; GO:0003674 [GO:0003723]; GO:0003676; GO:0097159; GO:1901363; GO:0005488; GO:0003674 [GO:0003735]; GO:0005198; GO:0003674 [GO:0005622]; GO:0044464; GO:0005575; GO:0005623 [GO:0005829]; GO:0044444; GO:0005737; GO:0044424; GO:0005622; GO:0044464; GO:0005575; GO:0005623 [GO:0005840]; GO:0030529; GO:0043232; GO:0044444; GO:0044424; GO:1990904; GO:00432…	831282	AT5G14320	AT5G14320; EMB3137	5	ath03010	Ribosome			0	7.01243	7.0853	7.1206	7.04886	0.0515272	0.731	7.10872	7.06686	7.07418	7.08325	0.0223545	0.315596	6.98202	6.92519	7.07887	6.99536	0.0777044	1.1108	6.98068	6.96513
1425	AT1G78150.3		unknown protein; FUNCTIONS IN: molecular_function unknown; INVOLVED IN: biological_process unknown; EXPRESSED IN: 23 plant structures; EXPRESSED DURING: 13 growth stages; BEST Arabidopsis thaliana protein match is: unknown protein (TAIR:AT1G35780.1).	17.48	16	3	12	3	1	303	33.1	6.04	37.34	3		metabolic process		catalytic activity	Pf13266	[GO:0003674] [GO:0008150] [GO:0008168]; GO:0016741; GO:0016740; GO:0003824; GO:0003674 [GO:0009507]; GO:0009536; GO:0043231; GO:0044444; GO:0043227; GO:0043229; GO:0005737; GO:0044424; GO:0043226; GO:0005622; GO:0044464; GO:0005575; GO:0005623 [GO:0016740]; GO:0003824; GO:0003674 [GO:0032259]; GO:0008152; GO:0008150	844151	AT1G78150	AT1G78150	1					0	7.06812	6.85143	6.78116	6.95978	0.153228	2.20162	6.76369	6.85432	7.02431	6.88077	0.132307	1.92285	7.01986	7.05908	6.90488	6.99461	0.080138	1.14571	7.07413	7.12538
883	AT3G46970.1	K00688	alpha-glucan phosphorylase 2	139.79	43	22	294	21	1	841	95.1	6.11	1040.78	22		metabolic process;response to stimulus	cytoplasm;cytosol	catalytic activity	Pf00343	[GO:0003824]; GO:0003674 [GO:0004645]; GO:0016758; GO:0016757; GO:0016740; GO:0003824; GO:0003674 [GO:0005737]; GO:0044424; GO:0005622; GO:0044464; GO:0005575; GO:0005623 [GO:0005829]; GO:0044444; GO:0005737; GO:0044424; GO:0005622; GO:0044464; GO:0005575; GO:0005623 [GO:0005975]; GO:0044238; GO:0071704; GO:0008152; GO:0008150 [GO:0005980]; GO:0005977; GO:0009251; GO:0044247; GO:0006073; GO:00061…	823850	AT3G46970	PHS2	3	ath01110; ath01100; ath00500	Biosynthesis of secondary metabolites; Metabolic pathways; Starch and sucrose metabolism			0	7.55708	7.64515	7.62804	7.60112	0.0622818	0.819377	7.65757	7.64614	7.57845	7.62739	0.0427643	0.560668	7.57241	7.5312	7.69925	7.60095	0.0875857	1.1523	7.48055	7.57014
303	AT5G19990.1	K03066	regulatory particle triple-A ATPase 6A	18.654	14	4	35	3	1	419	47.2	8.88	89.34	4		metabolic process;regulation of biological process;response to stimulus	cytoplasm;cytosol;membrane;nucleus;proteasome	catalytic activity;nucleotide binding;protein binding;RNA binding	Pf00004, Pf00910, Pf01057, Pf01078, Pf05496, Pf06068, Pf06414, Pf07724, Pf07726, Pf07728, Pf13191, Pf13207, Pf13401	[GO:0000166]; GO:0036094; GO:1901265; GO:0005488; GO:0097159; GO:1901363; GO:0003674 [GO:0000502]; GO:0043234; GO:0044424; GO:1905369; GO:0032991; GO:0005622; GO:0044464; GO:1905368; GO:0005575; GO:0005623; GO:1902494 [GO:0003678]; GO:0004386; GO:0140097; GO:0017111; GO:0003824; GO:0016462; GO:0003674; GO:0016818; GO:0016817; GO:0016787 [GO:0003723]; GO:0003676; GO:0097159; GO:1901363; GO:0005488…	832121	AT5G19990	RPT6A	5	ath03050	Proteasome			0	6.48559	6.67806	6.7725	6.58182	0.136096	2.06775	6.8053	6.63116	6.74529	6.72725	0.088458	1.31492	6.41108	6.55157	6.66789	6.54351	0.128596	1.96525	6.56742	6.62857
588	AT4G24280.1	K03283	chloroplast heat shock protein 70-1	151.751	41	24	362	8	1	718	76.5	5.2	1131.8	24		cell organization and biogenesis;metabolic process;response to stimulus;transport	mitochondrion;nucleus	nucleotide binding;protein binding	Pf00012, Pf03980, Pf06723	[GO:0000166]; GO:0036094; GO:1901265; GO:0005488; GO:0097159; GO:1901363; GO:0003674 [GO:0000902]; GO:0032989; GO:0009653; GO:0016043; GO:0048869; GO:0032502; GO:0048856; GO:0009987; GO:0071840; GO:0008150 [GO:0005515]; GO:0005488; GO:0003674 [GO:0005524]; GO:0032559; GO:0035639; GO:0030554; GO:0032555; GO:0043168; GO:1901265; GO:0017076; GO:0032553; GO:0043167; GO:0097159; GO:1901363; GO:0000166…	828531	AT4G24280	cpHsc70-1	4	ath03040; ath04144; ath04141	Spliceosome; Endocytosis; Protein processing in endoplasmic reticulum			18	8.16938	8.36383	8.38374	8.2666	0.137496	1.66327	8.28554	8.39058	8.39273	8.35628	0.0612767	0.733301	8.3042	8.21706	8.3292	8.28348	0.0588671	0.710657	8.25927	8.32574
1155	AT2G44040.1	K00215	Dihydrodipicolinate reductase, bacterial/plant	6.482	9	2	14	2	1	347	37.5	6.46	33.43	2		metabolic process		catalytic activity;nucleotide binding	Pf01113, Pf05173	[GO:0008652]; GO:0006520; GO:0046394; GO:1901566; GO:0019752; GO:0044238; GO:1901564; GO:0016053; GO:1901576; GO:0043436; GO:0008152; GO:0006807; GO:0071704; GO:0006082; GO:0044249; GO:0044283; GO:0009058; GO:0008150; GO:0044237; GO:0044281; GO:0009987 [GO:0008839]; GO:0016628; GO:0016627; GO:0016491; GO:0003824; GO:0003674 [GO:0009085]; GO:0006553; GO:0009067; GO:0009066; GO:1901607; GO:1901605;…	819009	AT2G44040	AT2G44040	2	ath00300; ath00261; ath01100; ath01110; ath01230	Lysine biosynthesis; Monobactam biosynthesis; Metabolic pathways; Biosynthesis of secondary metabolites; Biosynthesis of amino acids			0	6.30828	6.43581	6.3474	6.37204	0.0901778	1.41521	6.46963	6.24473	6.41166	6.37534	0.116765	1.83152	6.43181	6.43011	6.35527	6.40573	0.0437092	0.682345	6.34204	6.06004
1448	AT1G75040.1		pathogenesis-related gene 5	84.027	70	12	190	12	1	239	25.2	4.98	560.11	12		defense response;regulation of biological process;response to stimulus	extracellular;vacuole		Pf00314	[GO:0003674] [GO:0005576]; GO:0005575 [GO:0005618]; GO:0030312; GO:0044464; GO:0071944; GO:0005575; GO:0005623 [GO:0005773]; GO:0043231; GO:0044444; GO:0043227; GO:0043229; GO:0005737; GO:0044424; GO:0043226; GO:0005622; GO:0044464; GO:0005575; GO:0005623 [GO:0006952]; GO:0006950; GO:0050896; GO:0008150 [GO:0009607]; GO:0050896; GO:0008150 [GO:0009615]; GO:0051707; GO:0043207; GO:0051704; GO:0009…	843842	AT1G75040	PR5	1					0	7.85172	7.59744	7.36484	7.72458	0.179803	2.32767	7.27361	7.52203	7.54874	7.44813	0.151724	2.03708	7.67309	7.78126	7.39856	7.61763	0.197285	2.58985	7.92623	7.68545
791	AT3G57240.1		beta-1,3-glucanase 3	10.397	11	3	11	3	1	341	37.6	8.35	28.63	3		metabolic process;response to stimulus	endoplasmic reticulum;extracellular;vacuole	catalytic activity	Pf00332	[GO:0004553]; GO:0016798; GO:0016787; GO:0003824; GO:0003674 [GO:0005576]; GO:0005575 [GO:0005618]; GO:0030312; GO:0044464; GO:0071944; GO:0005575; GO:0005623 [GO:0005773]; GO:0043231; GO:0044444; GO:0043227; GO:0043229; GO:0005737; GO:0044424; GO:0043226; GO:0005622; GO:0044464; GO:0005575; GO:0005623 [GO:0005783]; GO:0012505; GO:0043231; GO:0044444; GO:0044464; GO:0043227; GO:0043229; GO:000573…	824891	AT3G57240	BG3	3					0	6.27053	5.74487	5.82234	6.0077	0.371695	6.18697	5.93689	6.14127	5.53788	5.87201	0.306886	5.22624	5.93476	5.81513	5.64945	5.79978	0.143275	2.47035	6.39395	6.22352
129	AT5G54810.1	K01696	tryptophan synthase beta-subunit 1	20.328	13	4	27	4	1	470	50.9	6.84	75.17	4		metabolic process;response to stimulus	membrane	catalytic activity;protein binding	Pf00291	[GO:0000162]; GO:0006568; GO:0009073; GO:0046219; GO:1901607; GO:0006586; GO:0009072; GO:1901605; GO:0008652; GO:0019438; GO:1901362; GO:0042401; GO:0042435; GO:0006576; GO:0042430; GO:0006520; GO:0006725; GO:1901360; GO:0046394; GO:1901566; GO:0044249; GO:1901576; GO:0009309; GO:0018130; GO:0044271; GO:0044106; GO:0034641; GO:0046483; GO:1901564; GO:0019752; GO:0044238; GO:0044237; GO:0071704; G…	835571	AT5G54810	TSB1	5	ath00260; ath00400; ath01100; ath01110; ath01230	Glycine, serine and threonine metabolism; Phenylalanine, tyrosine and tryptophan biosynthesis; Metabolic pathways; Biosynthesis of secondary metabolites; Biosynthesis of amino acids			0	7.88904	7.42532	7.5567	7.65718	0.327902	4.28228	7.87111	7.54915	7.89293	7.77107	0.192492	2.47704	7.76596	7.87056	7.88135	7.83929	0.0637328	0.812992	8.12112	7.8809
1787	AT1G09620.1	K01869	ATP binding;leucine-tRNA ligases;aminoacyl-tRNA ligases;nucleotide binding;ATP binding;aminoacyl-tRNA ligases	68.76	23	15	110	15	1	1091	123.4	6.02	313.7	15		metabolic process;regulation of biological process	cytoplasm;cytosol	catalytic activity;nucleotide binding	Pf00133, Pf01406, Pf08264, Pf09334	[GO:0000166]; GO:0036094; GO:1901265; GO:0005488; GO:0097159; GO:1901363; GO:0003674 [GO:0002161]; GO:0052689; GO:0140101; GO:0016788; GO:0140098; GO:0016787; GO:0003824; GO:0003674 [GO:0004812]; GO:0140101; GO:0140098; GO:0003824; GO:0003674 [GO:0004823]; GO:0004812; GO:0140101; GO:0140098; GO:0003824; GO:0003674 [GO:0004832]; GO:0004812; GO:0140101; GO:0140098; GO:0003824; GO:0003674 [GO:000552…	837489	AT1G09620	AT1G09620	1	ath00970	Aminoacyl-tRNA biosynthesis			0	6.83711	6.97196	7.02338	6.90454	0.0953541	1.38104	6.9664	6.97961	6.94598	6.96399	0.0169422	0.243283	6.86325	6.77875	6.88445	6.84215	0.0559195	0.81728	6.99704	6.97942
252	AT5G30510.1	K02945	ribosomal protein S1	40.544	26	10	112	10	1	416	45.1	5.25	321.35	10		response to stimulus	membrane;mitochondrion;ribosome	RNA binding	Pf00575	[GO:0003676]; GO:0097159; GO:1901363; GO:0005488; GO:0003674 [GO:0003723]; GO:0003676; GO:0097159; GO:1901363; GO:0005488; GO:0003674 [GO:0003729]; GO:0003723; GO:0003676; GO:0097159; GO:1901363; GO:0005488; GO:0003674 [GO:0005739]; GO:0043231; GO:0044444; GO:0043227; GO:0043229; GO:0005737; GO:0044424; GO:0043226; GO:0005622; GO:0044464; GO:0005575; GO:0005623 [GO:0005840]; GO:0030529; GO:004323…	833138	AT5G30510	RPS1	5	ath03010	Ribosome			0	7.52315	7.58502	7.67361	7.55409	0.0437526	0.579192	7.63869	7.56147	7.69018	7.63011	0.0647801	0.849005	7.5465	7.41027	7.60993	7.52223	0.102019	1.35623	7.47534	7.48028
645	AT4G16390.1		pentatricopeptide (PPR) repeat-containing protein	5.903	4	2	10	2	1	702	78.2	6.23	31.93	2		cell organization and biogenesis;metabolic process;regulation of biological process		catalytic activity;nucleotide binding;protein binding;RNA binding	Pf01535, Pf04733, Pf12854, Pf13041, Pf13812	[GO:0000166]; GO:0036094; GO:1901265; GO:0005488; GO:0097159; GO:1901363; GO:0003674 [GO:0003723]; GO:0003676; GO:0097159; GO:1901363; GO:0005488; GO:0003674 [GO:0003729]; GO:0003723; GO:0003676; GO:0097159; GO:1901363; GO:0005488; GO:0003674 [GO:0004519]; GO:0004518; GO:0016788; GO:0016787; GO:0003824; GO:0003674 [GO:0005515]; GO:0005488; GO:0003674 [GO:0009451]; GO:0016070; GO:0043412; GO:00442…	827333	AT4G16390	AT4G16390; SVR7	4					0	6.27502	6.2818	6.35523	6.27841	0.00479202	0.0763253	6.15484	6.06861	6.14234	6.12193	0.0465959	0.76113	6.30224	5.71196	6.1005	6.03823	0.300029	4.96882	6.1796	6.15814
644	AT4G16500.1		Cystatin/monellin superfamily protein	13.376	29	3	50	3	1	117	12.5	9.13	138.21	3		defense response;regulation of biological process;response to stimulus	cytosol;extracellular;vacuole	enzyme regulator activity;protein binding	Pf00031, Pf07430	[GO:0002020]; GO:0019899; GO:0005515; GO:0005488; GO:0003674 [GO:0004869]; GO:0004866; GO:0030414; GO:0061135; GO:0004857; GO:0061134; GO:0030234; GO:0098772; GO:0003674 [GO:0005576]; GO:0005575 [GO:0005618]; GO:0030312; GO:0044464; GO:0071944; GO:0005575; GO:0005623 [GO:0005773]; GO:0043231; GO:0044444; GO:0043227; GO:0043229; GO:0005737; GO:0044424; GO:0043226; GO:0005622; GO:0044464; GO:000557…	827348	AT4G16500	AT4G16500	4					0	6.82589	6.35905	6.37622	6.59247	0.330105	5.0073	6.35049	6.06272	6.40109	6.27144	0.182512	2.91021	6.61012	6.48689	6.49525	6.53075	0.068859	1.05438	6.69217	6.57379
745	AT3G63520.1	K00465	carotenoid cleavage dioxygenase 1	10.798	9	4	12	4	1	538	60.9	6.49	25.36	4		metabolic process;response to stimulus	cytoplasm;Golgi;membrane;vacuole	catalytic activity;metal ion binding	Pf03055	[GO:0005737]; GO:0044424; GO:0005622; GO:0044464; GO:0005575; GO:0005623 [GO:0005773]; GO:0043231; GO:0044444; GO:0043227; GO:0043229; GO:0005737; GO:0044424; GO:0043226; GO:0005622; GO:0044464; GO:0005575; GO:0005623 [GO:0005774]; GO:0044437; GO:0098588; GO:0098805; GO:0005773; GO:0044444; GO:0044446; GO:0031090; GO:0016020; GO:0043231; GO:0005737; GO:0044424; GO:0043229; GO:0044422; GO:0043227;…	825527	AT3G63520	CCD1	3					0	6.13197	6.38307	6.43089	6.25752	0.177553	2.83743	6.47282	6.35739	6.36748	6.39923	0.063928	0.998994	6.19008	5.88236	6.41844	6.16363	0.269016	4.36458	5.80823	6.16408
158	AT5G49970.1	K17759	pyridoxin (pyrodoxamine) 5'-phosphate oxidase	30.488	18	6	47	6	1	530	59.3	7.36	147.57	6		metabolic process	cytosol;extracellular;mitochondrion	catalytic activity;metal ion binding;nucleotide binding	Pf01243, Pf03853, Pf10590	[GO:0000166]; GO:0036094; GO:1901265; GO:0005488; GO:0097159; GO:1901363; GO:0003674 [GO:0003824]; GO:0003674 [GO:0004733]; GO:0016641; GO:0016638; GO:0016491; GO:0003824; GO:0003674 [GO:0005576]; GO:0005575 [GO:0005739]; GO:0043231; GO:0044444; GO:0043227; GO:0043229; GO:0005737; GO:0044424; GO:0043226; GO:0005622; GO:0044464; GO:0005575; GO:0005623 [GO:0005829]; GO:0044444; GO:0005737; GO:00444…	835061	AT5G49970	PPOX	5	ath00750; ath01100	Vitamin B6 metabolism; Metabolic pathways			0	7.0509	6.7179	6.78856	6.8844	0.235473	3.42038	6.70248	6.91027	6.69886	6.77053	0.121027	1.78756	6.4019	6.36736	6.71414	6.49447	0.191025	2.94136	6.42269	6.5885
1543	AT1G55260.1		Bifunctional inhibitor/lipid-transfer protein/seed storage 2S albumin superfamily protein	15.52	22	4	39	4	1	227	25.3	6.71	111.3	4		transport	membrane;nucleus		Pf00234, Pf14368	[GO:0005634]; GO:0043231; GO:0043227; GO:0043229; GO:0043226; GO:0044424; GO:0005575; GO:0005622; GO:0044464; GO:0005623 [GO:0005886]; GO:0016020; GO:0044464; GO:0071944; GO:0005575; GO:0005623 [GO:0006869]; GO:0010876; GO:0071702; GO:0033036; GO:0006810; GO:0051179; GO:0051234; GO:0008150 [GO:0008289]; GO:0005488; GO:0003674 [GO:0031225]; GO:0031224; GO:0044425; GO:0005575; GO:0016020	841970	AT1G55260	AT1G55260	1					0	7.49017	6.66334	6.70323	7.07676	0.584663	8.26174	6.84664	6.82338	6.89352	6.85452	0.0357247	0.521185	7.2552	6.97786	6.71882	6.98396	0.268241	3.84082	7.13461	6.89726
295	AT5G20890.1	K09494	TCP-1/cpn60 chaperonin family protein	61.172	28	9	61	9	1	527	57.3	5.87	216.97	9		metabolic process	cytoplasm;cytosol	nucleotide binding;protein binding	Pf00118	[GO:0000166]; GO:0036094; GO:1901265; GO:0005488; GO:0097159; GO:1901363; GO:0003674 [GO:0005524]; GO:0032559; GO:0035639; GO:0030554; GO:0032555; GO:0043168; GO:1901265; GO:0017076; GO:0032553; GO:0043167; GO:0097159; GO:1901363; GO:0000166; GO:0097367; GO:0005488; GO:0036094; GO:0003674 [GO:0005618]; GO:0030312; GO:0044464; GO:0071944; GO:0005575; GO:0005623 [GO:0005737]; GO:0044424; GO:0005622…	832213	AT5G20890	AT5G20890	5					0	6.78039	6.85873	7.1775	6.81956	0.0553927	0.812262	6.97018	6.98652	6.89851	6.95174	0.0468162	0.673446	6.8527	6.745	6.79062	6.79611	0.054061	0.79547	6.80152	6.92357
682	AT4G11740.1		Ubiquitin-like superfamily protein	3.937	6	2	2	2	1	564	62.3	4.67	7.22	2		transport	cytoplasm;cytosol;nucleus	protein binding	Pf00789, Pf14555	[GO:0005515]; GO:0005488; GO:0003674 [GO:0005634]; GO:0043231; GO:0043227; GO:0043229; GO:0043226; GO:0044424; GO:0005575; GO:0005622; GO:0044464; GO:0005623 [GO:0005737]; GO:0044424; GO:0005622; GO:0044464; GO:0005575; GO:0005623 [GO:0005829]; GO:0044444; GO:0005737; GO:0044424; GO:0005622; GO:0044464; GO:0005575; GO:0005623 [GO:0016192]; GO:0006810; GO:0051234; GO:0051179; GO:0008150	826779	AT4G11740	SAY1	4					0	5.43472	5.40537	5.46221	5.42004	0.0207519	0.382874	5.56107	5.71561	5.31892	5.53187	0.199953	3.61456	5.27239	4.99704	5.15618	5.14187	0.13823	2.68832	5.17637	5.2359
1633	AT1G31710.1	K00276	Copper amine oxidase family protein	14.381	7	4	13	2	1	681	76.7	6.84	29.02	4		metabolic process	extracellular	catalytic activity;metal ion binding	Pf01179, Pf02727, Pf02728	[GO:0005507]; GO:0046914; GO:0046872; GO:0043169; GO:0043167; GO:0005488; GO:0003674 [GO:0005576]; GO:0005575 [GO:0008131]; GO:0016641; GO:0016638; GO:0016491; GO:0003824; GO:0003674 [GO:0009308]; GO:1901564; GO:0006807; GO:0071704; GO:0008152; GO:0008150 [GO:0015922]; GO:0016641; GO:0016638; GO:0016491; GO:0003824; GO:0003674 [GO:0016491]; GO:0003824; GO:0003674 [GO:0016641]; GO:0016638; GO:0016…	840058	AT1G31710	AT1G31710	1	ath00960; ath01100; ath00360; ath00410; ath01110; ath00350; ath00260; ath00950	Tropane, piperidine and pyridine alkaloid biosynthesis; Metabolic pathways; Phenylalanine metabolism; beta-Alanine metabolism; Biosynthesis of secondary metabolites; Tyrosine metabolism; Glycine, serine and threonine metabolism; Isoquinoline alkaloid biosynthesis			0	5.94955	5.94944	5.94934	5.94949	7.33151e-05	0.00123229	6.08333	6.22203	6.327	6.21078	0.122223	1.96791	6.14898	6.14235	6.21349	6.16827	0.0393023	0.637169	6.03054	6.10595
366	AT5G13440.1	K00411	Ubiquinol-cytochrome C reductase iron-sulfur subunit	12.768	11	3	19	3	1	274	29.9	8.66	53.67	3		metabolic process;transport	membrane;mitochondrion	catalytic activity;metal ion binding;transporter activity	Pf00355, Pf02921	[GO:0005739]; GO:0043231; GO:0044444; GO:0043227; GO:0043229; GO:0005737; GO:0044424; GO:0043226; GO:0005622; GO:0044464; GO:0005575; GO:0005623 [GO:0005743]; GO:0019866; GO:0031966; GO:0031090; GO:0031967; GO:0044424; GO:0005740; GO:0044429; GO:0016020; GO:0043227; GO:0044422; GO:0031975; GO:0044446; GO:0005622; GO:0044464; GO:0005739; GO:0044444; GO:0005575; GO:0043226; GO:0043229; GO:0005623; …	831185	AT5G13440	AT5G13440	5	ath01100; ath00190	Metabolic pathways; Oxidative phosphorylation			0	5.73878	5.60889	5.654	5.67383	0.0918446	1.61874	5.74922	5.56336	5.72256	5.67838	0.100499	1.76986	5.88503	5.85082	5.97205	5.90263	0.0625029	1.0589	5.84185	5.83704
1501	AT1G65260.1	K03969	plastid transcriptionally active 4	47.167	36	8	32	8	1	330	36.4	9.11	91.6	8		cell organization and biogenesis	chromosome;cytosol;membrane	catalytic activity;protein binding	Pf04012	[GO:0004553]; GO:0016798; GO:0016787; GO:0003824; GO:0003674 [GO:0005515]; GO:0005488; GO:0003674 [GO:0005829]; GO:0044444; GO:0005737; GO:0044424; GO:0005622; GO:0044464; GO:0005575; GO:0005623 [GO:0009295]; GO:0005575 [GO:0009507]; GO:0009536; GO:0043231; GO:0044444; GO:0043227; GO:0043229; GO:0005737; GO:0044424; GO:0043226; GO:0005622; GO:0044464; GO:0005575; GO:0005623 [GO:0009508]; GO:00002…	842833	AT1G65260	PTAC4	1					0	7.46627	6.94773	6.85906	7.207	0.366664	5.0876	7.03979	6.91121	7.02874	6.99325	0.0712602	1.01899	6.97772	7.06762	6.97436	7.00656	0.0529005	0.755013	6.80604	6.72578
1154	AT2G44050.1	K00794	6,7-dimethyl-8-ribityllumazine synthase / DMRL synthase / lumazine synthase / riboflavin synthase	10.68	20	4	26	4	1	227	24	8.35	51.82	4		metabolic process;regulation of biological process;response to stimulus		catalytic activity	Pf00885	[GO:0000906]; GO:0016867; GO:0016866; GO:0016853; GO:0003824; GO:0003674 [GO:0009231]; GO:0006771; GO:0042364; GO:0042727; GO:0006767; GO:0042726; GO:0009110; GO:0018130; GO:0044271; GO:1901362; GO:1901566; GO:0006766; GO:0034641; GO:0046483; GO:1901360; GO:1901564; GO:0044249; GO:0044283; GO:1901576; GO:0044281; GO:0006807; GO:0044237; GO:0071704; GO:0009058; GO:0008152; GO:0009987; GO:0008150 […	819010	AT2G44050	COS1	2	ath00740; ath01110; ath01100	Riboflavin metabolism; Biosynthesis of secondary metabolites; Metabolic pathways			0	6.37562	6.57873	6.60119	6.47717	0.143621	2.21735	6.5572	6.55497	6.4028	6.50499	0.0885075	1.36061	6.49233	6.5423	6.55273	6.52912	0.032283	0.494447	6.33225	6.42893
238	AT5G36700.1	K19269	2-phosphoglycolate phosphatase 1	117.214	40	13	285	12	1	362	39.7	7.25	885.31	13		metabolic process	cytoplasm;cytosol;extracellular;nucleus;vacuole	catalytic activity	Pf00702, Pf09419, Pf13242, Pf13344	[GO:0005634]; GO:0043231; GO:0043227; GO:0043229; GO:0043226; GO:0044424; GO:0005575; GO:0005622; GO:0044464; GO:0005623 [GO:0005737]; GO:0044424; GO:0005622; GO:0044464; GO:0005575; GO:0005623 [GO:0005773]; GO:0043231; GO:0044444; GO:0043227; GO:0043229; GO:0005737; GO:0044424; GO:0043226; GO:0005622; GO:0044464; GO:0005575; GO:0005623 [GO:0005829]; GO:0044444; GO:0005737; GO:0044424; GO:0005622…	833646; 833635	AT5G36700; AT5G36790	AT5G36790; PGLP1	5	ath01200; ath01110; ath00630; ath01100	Carbon metabolism; Biosynthesis of secondary metabolites; Glyoxylate and dicarboxylate metabolism; Metabolic pathways			1	8.24017	8.38266	8.31484	8.31142	0.100752	1.21222	8.2746	8.37779	8.35084	8.33441	0.0535211	0.642171	8.18373	8.31901	8.34976	8.28416	0.0883285	1.06623	8.31931	8.21416
400	AT5G09660.1	K00026	peroxisomal NAD-malate dehydrogenase 2	176.557	71	14	534	13	1	354	37.3	7.99	2011.96	14		metabolic process;regulation of biological process;response to stimulus	cytoplasm;extracellular;vacuole	catalytic activity	Pf00056, Pf01073, Pf02866	[GO:0003824]; GO:0003674 [GO:0003854]; GO:0033764; GO:0016229; GO:0016616; GO:0016491; GO:0016614; GO:0003824; GO:0003674 [GO:0005737]; GO:0044424; GO:0005622; GO:0044464; GO:0005575; GO:0005623 [GO:0005773]; GO:0043231; GO:0044444; GO:0043227; GO:0043229; GO:0005737; GO:0044424; GO:0043226; GO:0005622; GO:0044464; GO:0005575; GO:0005623 [GO:0005777]; GO:0042579; GO:0043231; GO:0044444; GO:004322…	830825	AT5G09660	PMDH2	5	ath00020; ath00620; ath01200; ath00270; ath00630; ath00710; ath01110; ath01100	Citrate cycle (TCA cycle); Pyruvate metabolism; Carbon metabolism; Cysteine and methionine metabolism; Glyoxylate and dicarboxylate metabolism; Carbon fixation in photosynthetic organisms; Biosynthesis of secondary metabolites; Metabolic pathways			1	8.25132	8.5425	8.51253	8.39691	0.205895	2.45203	8.45743	8.60717	8.48156	8.51539	0.0803989	0.94416	8.40448	8.27269	8.3627	8.34662	0.0673491	0.806903	8.37729	8.39819
571	AT4G26300.1	K01887	Arginyl-tRNA synthetase, class Ic	28.571	18	8	48	5	1	642	72.3	7.17	115.7	8		metabolic process	cytoplasm;cytosol;mitochondrion	catalytic activity;nucleotide binding	Pf00750, Pf03485, Pf05746	[GO:0000166]; GO:0036094; GO:1901265; GO:0005488; GO:0097159; GO:1901363; GO:0003674 [GO:0004812]; GO:0140101; GO:0140098; GO:0003824; GO:0003674 [GO:0004814]; GO:0004812; GO:0140101; GO:0140098; GO:0003824; GO:0003674 [GO:0005524]; GO:0032559; GO:0035639; GO:0030554; GO:0032555; GO:0043168; GO:1901265; GO:0017076; GO:0032553; GO:0043167; GO:0097159; GO:1901363; GO:0000166; GO:0097367; GO:0005488…	828736	AT4G26300	emb1027	4	ath00970	Aminoacyl-tRNA biosynthesis			2	6.59161	6.89309	6.77223	6.74235	0.213177	3.16176	6.86183	6.74086	6.8165	6.8064	0.0611167	0.897931	6.52899	6.62799	6.7021	6.61969	0.0868506	1.312	6.67941	6.72712
547	AT4G29130.1	K00844	hexokinase 1	14.701	10	4	5	2	1	496	53.7	6.1	13.66	4		cell death;cellular homeostasis;metabolic process;regulation of biological process;response to stimulus;transport	cytosol;membrane;mitochondrion;nucleus;vacuole	catalytic activity;DNA binding;enzyme regulator activity;metal ion binding;nucleotide binding;protein binding	Pf00349, Pf03727	[GO:0000166]; GO:0036094; GO:1901265; GO:0005488; GO:0097159; GO:1901363; GO:0003674 [GO:0001047]; GO:0044212; GO:0000975; GO:0001067; GO:0003677; GO:0003676; GO:0097159; GO:1901363; GO:0005488; GO:0003674 [GO:0001678]; GO:0042593; GO:0055082; GO:0033500; GO:0019725; GO:0048878; GO:0009987; GO:0042592; GO:0008150; GO:0065008; GO:0065007 [GO:0004340]; GO:0004396; GO:0016773; GO:0019200; GO:0016772…	829034	AT4G29130	HXK1	4	ath00010; ath00520; ath00051; ath00500; ath00052; ath01110; ath01100; ath01200	Glycolysis / Gluconeogenesis; Amino sugar and nucleotide sugar metabolism; Fructose and mannose metabolism; Starch and sucrose metabolism; Galactose metabolism; Biosynthesis of secondary metabolites; Metabolic pathways; Carbon metabolism	WP3860	Glucouse Sensing and Signaling in Arabidopsis	2	6.22051	6.2531	6.18526	6.2368	0.0230487	0.369559	6.52548	6.55562	6.20474	6.42861	0.194468	3.02504	6.35453	6.14437	6.43095	6.30995	0.1484	2.35184	6.02051	6.17084
999	AT3G14415.1	K11517	Aldolase-type TIM barrel family protein	198.085	74	23	805	8	1	367	40.3	8.97	2349.45	23	Acetyl [N-Term]	defense response;metabolic process;response to stimulus	extracellular;nucleus;vacuole	catalytic activity;nucleotide binding	Pf00478, Pf01070, Pf01645, Pf03060	[GO:0003824]; GO:0003674 [GO:0003973]; GO:0016899; GO:0016614; GO:0016491; GO:0003824; GO:0003674 [GO:0005634]; GO:0043231; GO:0043227; GO:0043229; GO:0043226; GO:0044424; GO:0005575; GO:0005622; GO:0044464; GO:0005623 [GO:0005773]; GO:0043231; GO:0044444; GO:0043227; GO:0043229; GO:0005737; GO:0044424; GO:0043226; GO:0005622; GO:0044464; GO:0005575; GO:0005623 [GO:0005777]; GO:0042579; GO:004323…	820664	AT3G14415	AT3G14415; GOX2	3	ath01200; ath04146; ath01100; ath01110; ath00630	Carbon metabolism; Peroxisome; Metabolic pathways; Biosynthesis of secondary metabolites; Glyoxylate and dicarboxylate metabolism			19	8.67474	8.96341	8.80821	8.81908	0.204121	2.31454	8.75371	8.87586	8.87835	8.83598	0.071254	0.806408	8.67217	8.53194	8.76106	8.65506	0.115513	1.33463	8.72055	8.65294
1477	AT1G70410.2	K01673	beta carbonic anhydrase 4	39.71	35	7	76	6	1	280	30.8	7.09	219.34	7		regulation of biological process;response to stimulus	cytoplasm;membrane	catalytic activity;metal ion binding;protein binding	Pf00484	[GO:0004089]; GO:0016836; GO:0016835; GO:0016829; GO:0003824; GO:0003674 [GO:0005515]; GO:0005488; GO:0003674 [GO:0005737]; GO:0044424; GO:0005622; GO:0044464; GO:0005575; GO:0005623 [GO:0005886]; GO:0016020; GO:0044464; GO:0071944; GO:0005575; GO:0005623 [GO:0008270]; GO:0046914; GO:0046872; GO:0043169; GO:0043167; GO:0005488; GO:0003674 [GO:0009507]; GO:0009536; GO:0043231; GO:0044444; GO:00432…	843377	AT1G70410	BCA4	1	ath00910	Nitrogen metabolism			1	7.01826	7.2562	7.30423	7.13723	0.168249	2.35735	7.34668	7.34491	7.16876	7.28678	0.102216	1.40277	7.18536	7.26384	7.22909	7.2261	0.0393264	0.544227	7.06917	7.20506
1751	AT1G13280.1	K10525	allene oxide cyclase 4	8.29	20	3	10	3	1	254	27.8	9.07	26.75	3		metabolic process	membrane	catalytic activity	Pf06351	[GO:0005886]; GO:0016020; GO:0044464; GO:0071944; GO:0005575; GO:0005623 [GO:0009507]; GO:0009536; GO:0043231; GO:0044444; GO:0043227; GO:0043229; GO:0005737; GO:0044424; GO:0043226; GO:0005622; GO:0044464; GO:0005575; GO:0005623 [GO:0009536]; GO:0043231; GO:0044444; GO:0043227; GO:0043229; GO:0005737; GO:0044424; GO:0043226; GO:0005622; GO:0044464; GO:0005575; GO:0005623 [GO:0009695]; GO:0009694…	837888	AT1G13280	AOC4	1	ath01100; ath00592; ath01110	Metabolic pathways; alpha-Linolenic acid metabolism; Biosynthesis of secondary metabolites			0	6.40977	6.60837	6.40076	6.50907	0.140428	2.15741	6.43713	6.59964	6.36265	6.46647	0.121191	1.87415	6.48931	6.72593	5.43073	6.21532	0.689701	11.0968	5.61714	6.34181
1338	AT2G20420.1	K01900	ATP citrate lyase (ACL) family protein	73.558	48	15	136	15	1	421	45.3	6.71	378.15	15		metabolic process;response to stimulus	Golgi;mitochondrion	catalytic activity;metal ion binding;nucleotide binding	Pf00549, Pf01071, Pf08442	[GO:0000166]; GO:0036094; GO:1901265; GO:0005488; GO:0097159; GO:1901363; GO:0003674 [GO:0003824]; GO:0003674 [GO:0004775]; GO:0004774; GO:0016405; GO:0016878; GO:0016877; GO:0016874; GO:0003824; GO:0003674 [GO:0004776]; GO:0004774; GO:0016405; GO:0016878; GO:0016877; GO:0016874; GO:0003824; GO:0003674 [GO:0005507]; GO:0046914; GO:0046872; GO:0043169; GO:0043167; GO:0005488; GO:0003674 [GO:000552…	816561	AT2G20420	AT2G20420	2	ath01110; ath00640; ath01200; ath00020; ath01100	Biosynthesis of secondary metabolites; Propanoate metabolism; Carbon metabolism; Citrate cycle (TCA cycle); Metabolic pathways			0	7.48269	7.49457	7.44647	7.48863	0.00839852	0.11215	7.41283	7.53996	7.46537	7.47272	0.0638834	0.854889	7.47244	7.47163	7.50338	7.48248	0.0181027	0.241935	7.58153	7.53715
1190	AT2G40290.1	K03237	Eukaryotic translation initiation factor 2 subunit 1	11.809	13	3	9	3	1	344	38.7	5.16	25.63	3		metabolic process	cytosol;nucleus;ribosome	RNA binding	Pf00575, Pf07541	[GO:0003676]; GO:0097159; GO:1901363; GO:0005488; GO:0003674 [GO:0003723]; GO:0003676; GO:0097159; GO:1901363; GO:0005488; GO:0003674 [GO:0003729]; GO:0003723; GO:0003676; GO:0097159; GO:1901363; GO:0005488; GO:0003674 [GO:0003743]; GO:0008135; GO:0003723; GO:0003676; GO:0097159; GO:1901363; GO:0005488; GO:0003674 [GO:0005634]; GO:0043231; GO:0043227; GO:0043229; GO:0043226; GO:0044424; GO:000557…	818621	AT2G40290	AT2G40290	2					0	6.58018	6.48553	6.56572	6.53285	0.0669292	1.0245	6.54627	6.42542	6.52131	6.49767	0.0637957	0.981824	6.48697	6.43821	6.48196	6.46905	0.0268239	0.41465	6.06896	5.65824
246	AT5G35590.1	K02730	proteasome alpha subunit A1	16.377	20	4	24	2	1	246	27.3	5.86	71.02	4		metabolic process;response to stimulus	cytoplasm;cytosol;membrane;nucleus;proteasome	catalytic activity	Pf00227, Pf10584	[GO:0000502]; GO:0043234; GO:0044424; GO:1905369; GO:0032991; GO:0005622; GO:0044464; GO:1905368; GO:0005575; GO:0005623; GO:1902494 [GO:0004175]; GO:0070011; GO:0008233; GO:0016787; GO:0140096; GO:0003824; GO:0003674 [GO:0004298]; GO:0004175; GO:0070003; GO:0070011; GO:0008233; GO:0016787; GO:0140096; GO:0003824; GO:0003674 [GO:0005634]; GO:0043231; GO:0043227; GO:0043229; GO:0043226; GO:0044424…	833524	AT5G35590	PAA1	5	ath03050	Proteasome			0	6.17743	6.45964	6.52763	6.31854	0.199556	3.15827	6.53783	6.49372	6.38651	6.47269	0.0778236	1.20234	6.41761	6.47638	6.22152	6.37184	0.13345	2.09438	6.35845	6.38915
724	AT4G02530.1		chloroplast thylakoid lumen protein	25.35	35	5	67	5	1	216	23.6	8.51	199.42	5		metabolic process;response to stimulus	membrane			[GO:0003674] [GO:0009507]; GO:0009536; GO:0043231; GO:0044444; GO:0043227; GO:0043229; GO:0005737; GO:0044424; GO:0043226; GO:0005622; GO:0044464; GO:0005575; GO:0005623 [GO:0009534]; GO:0031976; GO:0044434; GO:0009579; GO:0031984; GO:0044435; GO:0009507; GO:0044424; GO:0043227; GO:0044446; GO:0009536; GO:0044444; GO:0005622; GO:0044464; GO:0043226; GO:0043229; GO:0044422; GO:0043231; GO:0005737;…	827927	AT4G02530	AT4G02530	4					0	7.339	7.4178	7.3895	7.3784	0.0557198	0.755174	7.45134	7.38104	7.33882	7.3904	0.0568401	0.769107	7.38471	7.25295	7.45314	7.3636	0.10175	1.3818	7.18601	7.30647
1265	AT2G30870.1	K00799	glutathione S-transferase PHI 10	30.44	42	7	92	6	1	215	24.2	5.67	239.58	7		metabolic process;response to stimulus	cytoplasm;cytosol;extracellular;membrane;vacuole	catalytic activity;metal ion binding;protein binding	Pf00043, Pf02798, Pf13409, Pf13410, Pf13417, Pf14497	[GO:0004364]; GO:0016765; GO:0016740; GO:0003824; GO:0003674 [GO:0005507]; GO:0046914; GO:0046872; GO:0043169; GO:0043167; GO:0005488; GO:0003674 [GO:0005515]; GO:0005488; GO:0003674 [GO:0005618]; GO:0030312; GO:0044464; GO:0071944; GO:0005575; GO:0005623 [GO:0005737]; GO:0044424; GO:0005622; GO:0044464; GO:0005575; GO:0005623 [GO:0005773]; GO:0043231; GO:0044444; GO:0043227; GO:0043229; GO:00057…	817637	AT2G30870	GSTF10	2	ath00480	Glutathione metabolism			1	7.58603	7.72597	7.63627	7.656	0.0989523	1.29248	7.53522	7.79863	7.694	7.67595	0.132631	1.72788	7.74741	7.76141	7.80161	7.77015	0.0281337	0.362074	7.84416	7.81465
786	AT3G57610.1	K01939	adenylosuccinate synthase	64.757	39	12	118	12	1	490	52.9	7.14	354.27	12		metabolic process;response to stimulus	cytosol;extracellular	catalytic activity;metal ion binding;nucleotide binding	Pf00709	[GO:0000166]; GO:0036094; GO:1901265; GO:0005488; GO:0097159; GO:1901363; GO:0003674 [GO:0004019]; GO:0016879; GO:0016874; GO:0003824; GO:0003674 [GO:0005525]; GO:0032550; GO:0032561; GO:0035639; GO:0001883; GO:0032549; GO:0019001; GO:0032555; GO:0043168; GO:1901265; GO:0001882; GO:0017076; GO:0032553; GO:0043167; GO:0097159; GO:1901363; GO:0036094; GO:0097367; GO:0000166; GO:0005488; GO:0003674 …	824930	AT3G57610	ADSS	3	ath00250; ath00230; ath01100	Alanine, aspartate and glutamate metabolism; Purine metabolism; Metabolic pathways			0	7.47029	7.6113	7.70732	7.54079	0.0997136	1.32232	7.62122	7.64771	7.60927	7.62607	0.0196759	0.258008	7.61435	7.52409	7.53695	7.55846	0.0488225	0.645931	7.48042	7.60676
647	AT4G16155.1	K00382	dihydrolipoyl dehydrogenases	68.117	31	12	139	7	1	630	67	7.77	446.06	12		cellular homeostasis;metabolic process;regulation of biological process	cytosol;mitochondrion	catalytic activity	Pf00070, Pf02852, Pf07992	[GO:0004148]; GO:0016668; GO:0016651; GO:0016667; GO:0016491; GO:0003824; GO:0003674 [GO:0005739]; GO:0043231; GO:0044444; GO:0043227; GO:0043229; GO:0005737; GO:0044424; GO:0043226; GO:0005622; GO:0044464; GO:0005575; GO:0005623 [GO:0005829]; GO:0044444; GO:0005737; GO:0044424; GO:0005622; GO:0044464; GO:0005575; GO:0005623 [GO:0009507]; GO:0009536; GO:0043231; GO:0044444; GO:0043227; GO:0043229…	827307	AT4G16155	AT4G16155	4					5	7.08456	7.25704	7.37557	7.1708	0.121961	1.7008	7.34871	7.26083	7.31592	7.30849	0.0444066	0.607603	7.12808	7.50634	7.21009	7.2815	0.198985	2.73275	7.18941	7.28796
299	AT5G20290.1	K02995	Ribosomal protein S8e family protein	50.521	40	8	111	8	1	222	25	10.32	367.29	8		metabolic process	cytoplasm;cytosol;Golgi;membrane;ribosome	RNA binding;structural molecule activity	Pf01201	[GO:0000462]; GO:0030490; GO:0006364; GO:0042274; GO:0016072; GO:0034470; GO:0042254; GO:0022613; GO:0034660; GO:0006396; GO:0044085; GO:0016070; GO:0010467; GO:0071840; GO:0044260; GO:0090304; GO:0043170; GO:0008150; GO:0044237; GO:0006139; GO:0071704; GO:0008152; GO:0009987; GO:0006725; GO:0034641; GO:0044238; GO:0046483; GO:1901360; GO:0006807 [GO:0003729]; GO:0003723; GO:0003676; GO:0097159; …	832151	AT5G20290	AT5G20290	5	ath03010	Ribosome			0	7.59708	7.5614	7.58498	7.57924	0.0252333	0.332927	7.53606	7.52244	7.53151	7.53	0.00693281	0.0920692	7.49365	7.54809	7.54801	7.52992	0.0314074	0.417101	7.55011	7.64115
596	AT4G23170.1		receptor-like protein kinase-related family protein	13.518	20	4	33	4	1	265	29.7	6.92	76.52	4		cell death;defense response;response to stimulus	extracellular	catalytic activity	Pf01657	[GO:0004672]; GO:0016301; GO:0016773; GO:0140096; GO:0016772; GO:0003824; GO:0016740; GO:0003674 [GO:0005576]; GO:0005575 [GO:0009627]; GO:0009814; GO:0045087; GO:0098542; GO:0006952; GO:0006955; GO:0051707; GO:0006950; GO:0002376; GO:0050896; GO:0043207; GO:0051704; GO:0008150; GO:0009605; GO:0009607 [GO:0009751]; GO:0001101; GO:0014070; GO:1901700; GO:0042221; GO:0010033; GO:0050896; GO:0008150…	828416	AT4G23170	EP1	4					0	7.09511	7.01429	6.79687	7.0547	0.0571502	0.810101	6.45022	7.14383	6.95313	6.84906	0.358324	5.23172	7.04894	6.9535	6.7404	6.91428	0.157963	2.28459	7.20056	7.24799
1031	AT3G11630.1	K03386	Thioredoxin superfamily protein	78.723	52	10	482	5	1	266	29.1	7.44	1777.97	10		cellular homeostasis;defense response;metabolic process;regulation of biological process;response to stimulus	cytosol;extracellular	antioxidant activity;catalytic activity;protein binding	Pf00578, Pf08534, Pf10417	[GO:0004601]; GO:0016209; GO:0016684; GO:0003674; GO:0016491; GO:0003824 [GO:0005515]; GO:0005488; GO:0003674 [GO:0005623]; GO:0005575 [GO:0005829]; GO:0044444; GO:0005737; GO:0044424; GO:0005622; GO:0044464; GO:0005575; GO:0005623 [GO:0009409]; GO:0006950; GO:0009266; GO:0050896; GO:0009628; GO:0008150 [GO:0009507]; GO:0009536; GO:0043231; GO:0044444; GO:0043227; GO:0043229; GO:0005737; GO:00444…	820335	AT3G11630	AT3G11630	3					0	8.3368	8.39557	8.56886	8.36618	0.0415541	0.496692	8.44028	8.48644	8.46075	8.46249	0.0231277	0.273296	8.48783	8.46674	8.45527	8.46995	0.0165137	0.194968	8.19418	8.38086
1326	AT2G21530.1		SMAD/FHA domain-containing protein	60.801	53	8	127	8	1	209	22.7	7.88	382.53	8			membrane;nucleus	protein binding;RNA binding	Pf00498	[GO:0003729]; GO:0003723; GO:0003676; GO:0097159; GO:1901363; GO:0005488; GO:0003674 [GO:0005515]; GO:0005488; GO:0003674 [GO:0005634]; GO:0043231; GO:0043227; GO:0043229; GO:0043226; GO:0044424; GO:0005575; GO:0005622; GO:0044464; GO:0005623 [GO:0008150] [GO:0009507]; GO:0009536; GO:0043231; GO:0044444; GO:0043227; GO:0043229; GO:0005737; GO:0044424; GO:0043226; GO:0005622; GO:0044464; GO:000557…	816692	AT2G21530	AT2G21530	2					0	7.60466	7.48584	7.36216	7.54525	0.0840194	1.11354	7.46367	7.3539	7.46103	7.4262	0.0626291	0.843353	7.55994	7.66907	7.49274	7.57391	0.0889922	1.17498	7.27675	7.36112
205	AT5G42970.1	K12178	Proteasome component (PCI) domain protein	12.908	11	3	10	3	1	397	44.9	4.98	29.81	3		development;metabolic process;regulation of biological process;response to stimulus	cytoplasm;cytosol;nucleus	catalytic activity;protein binding	Pf01399	[GO:0000338]; GO:0070646; GO:0006508; GO:0070647; GO:0019538; GO:0006464; GO:0043170; GO:0044238; GO:1901564; GO:0036211; GO:0044267; GO:0071704; GO:0008152; GO:0006807; GO:0043412; GO:0044260; GO:0008150; GO:0044237; GO:0009987 [GO:0005515]; GO:0005488; GO:0003674 [GO:0005634]; GO:0043231; GO:0043227; GO:0043229; GO:0043226; GO:0044424; GO:0005575; GO:0005622; GO:0044464; GO:0005623 [GO:0005737]…	834312	AT5G42970	COP8	5					0	6.06307	5.8999	6.18141	5.98148	0.115382	1.92899	6.26559	5.86794	6.11077	6.08143	0.200441	3.29596	5.62087	#NUM!	#NUM!	#NUM!	#NUM!	#NUM!	5.76674	5.6341
529	AT4G31530.2		NAD(P)-binding Rossmann-fold superfamily protein	8.784	8	2	17	2	1	338	36.7	7.9	54.19	2					Pf13460	[GO:0009507]; GO:0009536; GO:0043231; GO:0044444; GO:0043227; GO:0043229; GO:0005737; GO:0044424; GO:0043226; GO:0005622; GO:0044464; GO:0005575; GO:0005623 [GO:0009570]; GO:0009532; GO:0044434; GO:0044435; GO:0009507; GO:0009536; GO:0044444; GO:0044446; GO:0043231; GO:0005737; GO:0044424; GO:0043229; GO:0044422; GO:0043227; GO:0005622; GO:0044464; GO:0043226; GO:0005575; GO:0005623 [GO:0009941];…	829280	AT4G31530	AT4G31530	4					0	7.52301	7.15177	7.02185	7.33739	0.262511	3.57772	7.39501	7.07437	7.49381	7.32106	0.219279	2.99518	7.63723	7.43546	7.15026	7.40765	0.244674	3.30299	7.72707	7.52403
390	AT5G10560.1		Glycosyl hydrolase family protein	35.721	15	9	47	9	1	792	87.1	6.38	138.32	9		metabolic process	extracellular;membrane;vacuole	catalytic activity	Pf00933, Pf01915, Pf14310	[GO:0004553]; GO:0016798; GO:0016787; GO:0003824; GO:0003674 [GO:0005576]; GO:0005575 [GO:0005578]; GO:0031012; GO:0044421; GO:0005575; GO:0005576 [GO:0005773]; GO:0043231; GO:0044444; GO:0043227; GO:0043229; GO:0005737; GO:0044424; GO:0043226; GO:0005622; GO:0044464; GO:0005575; GO:0005623 [GO:0005774]; GO:0044437; GO:0098588; GO:0098805; GO:0005773; GO:0044444; GO:0044446; GO:0031090; GO:001602…	830921	AT5G10560	AT5G10560	5					0	6.82992	6.64613	6.70752	6.73802	0.129961	1.92877	6.58575	6.72909	6.76335	6.69273	0.0942218	1.40782	6.75441	7.03626	6.60618	6.79895	0.218474	3.21334	6.74303	6.83117
1251	AT2G32240.1		FUNCTIONS IN: molecular_function unknown; INVOLVED IN: response to cadmium ion; LOCATED IN: plasma membrane; EXPRESSED IN: 25 plant structures; EXPRESSED DURING: 13 growth stages; CONTAINS InterPro DOMAIN/s: Prefoldin (InterPro:IPR009053); BEST Arabidopsis thaliana protein match is: unknown protein (TAIR:AT1G05320.3); Has 470429 Blast hits to 168274 proteins in 4282 species: Archae - 6896; Bacter…	80.914	18	17	115	17	1	1333	148.5	4.75	374.96	17	Acetyl [N-Term]	metabolic process;response to stimulus	cytoplasm;cytosol;membrane	catalytic activity;motor activity	Pf01576, Pf04111, Pf05622, Pf07888, Pf13166, Pf13514	[GO:0003674] [GO:0003774]; GO:0017111; GO:0016462; GO:0016818; GO:0016817; GO:0016787; GO:0003824; GO:0003674 [GO:0005737]; GO:0044424; GO:0005622; GO:0044464; GO:0005575; GO:0005623 [GO:0005829]; GO:0044444; GO:0005737; GO:0044424; GO:0005622; GO:0044464; GO:0005575; GO:0005623 [GO:0005886]; GO:0016020; GO:0044464; GO:0071944; GO:0005575; GO:0005623 [GO:0006914]; GO:0044248; GO:0061919; GO:00090…	817784	AT2G32240	AT2G32240	2					0	7.30549	7.22057	7.3386	7.26303	0.0600517	0.826814	7.09103	7.19213	7.22212	7.16843	0.0686841	0.958147	7.23357	7.29573	7.18942	7.23957	0.0534065	0.737702	7.244	7.29468
245	AT5G35630.3	K01915	glutamine synthetase 2	176.65	64	20	658	18	1	430	47.4	6.87	2348.26	20		metabolic process;response to stimulus	extracellular;membrane;mitochondrion;ribosome	catalytic activity;nucleotide binding	Pf00120, Pf03951	[GO:0000166]; GO:0036094; GO:1901265; GO:0005488; GO:0097159; GO:1901363; GO:0003674 [GO:0003824]; GO:0003674 [GO:0004356]; GO:0016211; GO:0016880; GO:0016879; GO:0016874; GO:0003824; GO:0003674 [GO:0005524]; GO:0032559; GO:0035639; GO:0030554; GO:0032555; GO:0043168; GO:1901265; GO:0017076; GO:0032553; GO:0043167; GO:0097159; GO:1901363; GO:0000166; GO:0097367; GO:0005488; GO:0036094; GO:0003674…	833535	AT5G35630	GS2	5	ath00220; ath00910; ath00630; ath01100; ath00250; ath01230	Arginine biosynthesis; Nitrogen metabolism; Glyoxylate and dicarboxylate metabolism; Metabolic pathways; Alanine, aspartate and glutamate metabolism; Biosynthesis of amino acids			2	8.40108	8.64315	8.72514	8.52211	0.171171	2.00855	8.6357	8.75064	8.70321	8.69652	0.0577591	0.664164	8.65253	8.55213	8.59486	8.59984	0.0503814	0.585841	8.61848	8.63809
704	AT4G08280.1		Thioredoxin superfamily protein	5.785	15	2	8	2	1	126	13.8	8.73	20.34	2		cellular homeostasis;metabolic process;regulation of biological process;transport		catalytic activity	Pf00462, Pf05768	[GO:0003674] [GO:0006810]; GO:0051234; GO:0051179; GO:0008150 [GO:0009055]; GO:0016491; GO:0003824; GO:0003674 [GO:0009507]; GO:0009536; GO:0043231; GO:0044444; GO:0043227; GO:0043229; GO:0005737; GO:0044424; GO:0043226; GO:0005622; GO:0044464; GO:0005575; GO:0005623 [GO:0015035]; GO:0015036; GO:0016667; GO:0016491; GO:0003824; GO:0003674 [GO:0045454]; GO:0019725; GO:0050794; GO:0009987; GO:00425…	826382	AT4G08280	AT4G08280	4					0	6.63329	6.13526	6.30692	6.38427	0.352165	5.51614	5.65683	6.01836	6.58578	6.08699	0.468263	7.69286	6.65136	6.63502	6.33985	6.54208	0.175321	2.6799	6.67219	6.67864
1178	AT2G41790.1	K01408	Insulinase (Peptidase family M16) family protein	7.127	5	3	8	3	1	970	110.9	6.04	22.45	3		metabolic process	cytoplasm	catalytic activity;metal ion binding	Pf00675, Pf05193	[GO:0003824]; GO:0003674 [GO:0004222]; GO:0004175; GO:0008237; GO:0070011; GO:0008233; GO:0016787; GO:0140096; GO:0003824; GO:0003674 [GO:0005737]; GO:0044424; GO:0005622; GO:0044464; GO:0005575; GO:0005623 [GO:0005777]; GO:0042579; GO:0043231; GO:0044444; GO:0043227; GO:0043229; GO:0005737; GO:0044424; GO:0043226; GO:0005622; GO:0044464; GO:0005575; GO:0005623 [GO:0006508]; GO:0019538; GO:004317…	818778	AT2G41790	AT2G41790	2					0	5.90777	6.27384	6.11112	6.0908	0.258851	4.24987	6.38069	6.42024	6.08238	6.29444	0.184707	2.93445	6.08835	5.48069	5.9363	5.83511	0.316214	5.41916	5.9235	6.04391
464	AT4G38800.1	K01244	methylthioadenosine nucleosidase 1	7.091	10	2	7	2	1	267	28.4	4.84	13.29	2		metabolic process;reproduction	cytoplasm;cytosol;membrane	catalytic activity	Pf01048	[GO:0000003]; GO:0008150 [GO:0003824]; GO:0003674 [GO:0005737]; GO:0044424; GO:0005622; GO:0044464; GO:0005575; GO:0005623 [GO:0005829]; GO:0044444; GO:0005737; GO:0044424; GO:0005622; GO:0044464; GO:0005575; GO:0005623 [GO:0005886]; GO:0016020; GO:0044464; GO:0071944; GO:0005575; GO:0005623 [GO:0008652]; GO:0006520; GO:0046394; GO:1901566; GO:0019752; GO:0044238; GO:1901564; GO:0016053; GO:19015…	830035	AT4G38800	MTN1	4	ath01100; ath00270	Metabolic pathways; Cysteine and methionine metabolism			0	5.77829	6.18077	5.43572	5.97953	0.284599	4.75955	5.97581	5.99939	6.17907	6.05143	0.111173	1.83714	5.9867	6.02427	6.04454	6.0185	0.0293483	0.487634	5.9264	5.46453
411	AT5G08280.1	K01749	hydroxymethylbilane synthase	62.438	41	13	155	13	1	382	41	8.47	413.78	13		defense response;metabolic process;response to stimulus	extracellular	catalytic activity;protein binding	Pf01379, Pf03900	[GO:0004418]; GO:0016765; GO:0016740; GO:0003824; GO:0003674 [GO:0005515]; GO:0005488; GO:0003674 [GO:0006779]; GO:0006778; GO:0033014; GO:0051188; GO:0033013; GO:0051186; GO:0018130; GO:0019438; GO:0044271; GO:1901362; GO:1901566; GO:0044249; GO:0006725; GO:0046483; GO:1901360; GO:1901564; GO:0044237; GO:0034641; GO:1901576; GO:0009058; GO:0071704; GO:0006807; GO:0008152; GO:0009987; GO:0008150 …	830724	AT5G08280	HEMC	5	ath01100; ath01110; ath00860	Metabolic pathways; Biosynthesis of secondary metabolites; Porphyrin and chlorophyll metabolism			0	7.80895	7.99225	7.9369	7.9006	0.129611	1.64052	7.887	7.80177	7.91173	7.86684	0.0576878	0.733304	7.9221	7.95913	7.915	7.93208	0.0236969	0.298748	7.96101	7.94672
641	AT4G16830.1	K13199	Hyaluronan / mRNA binding family	29.196	22	5	70	4	1	355	37.4	8.06	198.39	5		regulation of biological process;response to stimulus	cytoplasm;nucleus	RNA binding	Pf04774	[GO:0003723]; GO:0003676; GO:0097159; GO:1901363; GO:0005488; GO:0003674 [GO:0003729]; GO:0003723; GO:0003676; GO:0097159; GO:1901363; GO:0005488; GO:0003674 [GO:0005634]; GO:0043231; GO:0043227; GO:0043229; GO:0043226; GO:0044424; GO:0005575; GO:0005622; GO:0044464; GO:0005623 [GO:0005737]; GO:0044424; GO:0005622; GO:0044464; GO:0005575; GO:0005623 [GO:0006970]; GO:0006950; GO:0009628; GO:005089…	827389	AT4G16830	AT4G16830	4					0	6.54597	6.31779	6.14465	6.43188	0.161345	2.50853	6.17561	6.17858	6.30583	6.22001	0.0743383	1.19515	6.36455	6.50013	6.17548	6.34672	0.163058	2.56917	6.43225	6.50675
1686	AT1G22430.1	K00121	GroES-like zinc-binding dehydrogenase family protein	5.203	7	2	3	2	1	388	42.5	6.54	6.72	2		metabolic process	cytoplasm	catalytic activity;metal ion binding	Pf00107, Pf08240	[GO:0004022]; GO:0016616; GO:0016614; GO:0016491; GO:0003824; GO:0003674 [GO:0005737]; GO:0044424; GO:0005622; GO:0044464; GO:0005575; GO:0005623 [GO:0008270]; GO:0046914; GO:0046872; GO:0043169; GO:0043167; GO:0005488; GO:0003674 [GO:0016491]; GO:0003824; GO:0003674 [GO:0046872]; GO:0043169; GO:0043167; GO:0005488; GO:0003674 [GO:0055114]; GO:0008152; GO:0008150	838849	AT1G22430	AT1G22430	1	ath01100; ath00350; ath01200; ath01110; ath00010; ath00071	Metabolic pathways; Tyrosine metabolism; Carbon metabolism; Biosynthesis of secondary metabolites; Glycolysis / Gluconeogenesis; Fatty acid degradation			0	5.71023	5.94626	5.88947	5.82825	0.166896	2.86357	5.73292	5.5846	5.8532	5.72357	0.134543	2.35069	#NUM!	#NUM!	5.6982	#NUM!	#NUM!	#NUM!	6.01357	5.80636
1806	AT1G07770.2	K02957	ribosomal protein S15A	15.813	29	4	46	4	1	130	14.8	9.89	113	4		metabolic process	cytoplasm;cytosol;Golgi;membrane;mitochondrion;ribosome	structural molecule activity	Pf00410	[GO:0003735]; GO:0005198; GO:0003674 [GO:0005618]; GO:0030312; GO:0044464; GO:0071944; GO:0005575; GO:0005623 [GO:0005737]; GO:0044424; GO:0005622; GO:0044464; GO:0005575; GO:0005623 [GO:0005739]; GO:0043231; GO:0044444; GO:0043227; GO:0043229; GO:0005737; GO:0044424; GO:0043226; GO:0005622; GO:0044464; GO:0005575; GO:0005623 [GO:0005774]; GO:0044437; GO:0098588; GO:0098805; GO:0005773; GO:004444…	837291; 836107	AT1G07770; AT5G59850	RPS15A; AT5G59850	1; 5	ath03010	Ribosome			0	7.10518	7.18998	7.32422	7.14758	0.0599632	0.83893	7.20196	7.2457	7.15943	7.20237	0.043137	0.598928	7.0435	7.11891	7.28313	7.14851	0.12253	1.71406	7.21749	7.381
1120	AT3G01280.1	K15040	voltage dependent anion channel 1	25.582	36	7	44	5	1	276	29.4	8.73	118.32	7		defense response;response to stimulus;transport	Golgi;membrane;mitochondrion;vacuole	protein binding;transporter activity	Pf01459	[GO:0005515]; GO:0005488; GO:0003674 [GO:0005739]; GO:0043231; GO:0044444; GO:0043227; GO:0043229; GO:0005737; GO:0044424; GO:0043226; GO:0005622; GO:0044464; GO:0005575; GO:0005623 [GO:0005741]; GO:0031966; GO:0031968; GO:0005740; GO:0031090; GO:0044429; GO:0019867; GO:0031967; GO:0044424; GO:0098588; GO:0098805; GO:0016020; GO:0043227; GO:0044422; GO:0005739; GO:0044444; GO:0044446; GO:0031975;…	820914	AT3G01280	VDAC1	3					1	6.48529	6.74973	6.79431	6.61751	0.186987	2.82564	6.97057	6.91894	6.61086	6.83346	0.194494	2.84621	6.53888	6.47303	6.65251	6.55481	0.0907939	1.38515	6.52284	6.51281
1045	AT3G09820.1	K00856	adenosine kinase 1	88.576	58	14	261	5	1	344	37.8	5.45	793.73	14		metabolic process;response to stimulus	cytoplasm;cytosol;extracellular;membrane;nucleus	catalytic activity;metal ion binding;nucleotide binding	Pf00294	[GO:0000166]; GO:0036094; GO:1901265; GO:0005488; GO:0097159; GO:1901363; GO:0003674 [GO:0004001]; GO:0016773; GO:0019206; GO:0016772; GO:0019205; GO:0016740; GO:0016301; GO:0003824; GO:0003674 [GO:0004017]; GO:0016776; GO:0019201; GO:0016772; GO:0019205; GO:0016740; GO:0016301; GO:0003824; GO:0003674 [GO:0005507]; GO:0046914; GO:0046872; GO:0043169; GO:0043167; GO:0005488; GO:0003674 [GO:0005524…	820140	AT3G09820	ADK1	3	ath00230; ath01100	Purine metabolism; Metabolic pathways			10	7.77845	7.89631	7.89295	7.83738	0.083344	1.06342	7.81864	7.91653	7.85474	7.8633	0.0495004	0.629512	7.73009	7.75957	7.8043	7.76465	0.0373673	0.481249	7.90457	7.94912
840	AT3G52840.1	K12309	beta-galactosidase 2	54.139	27	12	95	10	1	727	82	8.4	242.69	12		metabolic process	extracellular;vacuole	catalytic activity	Pf01301, Pf02449	[GO:0004553]; GO:0016798; GO:0016787; GO:0003824; GO:0003674 [GO:0004565]; GO:0015925; GO:0004553; GO:0016798; GO:0016787; GO:0003824; GO:0003674 [GO:0005576]; GO:0005575 [GO:0005773]; GO:0043231; GO:0044444; GO:0043227; GO:0043229; GO:0005737; GO:0044424; GO:0043226; GO:0005622; GO:0044464; GO:0005575; GO:0005623 [GO:0005975]; GO:0044238; GO:0071704; GO:0008152; GO:0008150 [GO:0008152]; GO:00081…	824450	AT3G52840	BGAL2	3	ath01100; ath00604; ath00600; ath00052; ath00531; ath00511	Metabolic pathways; Glycosphingolipid biosynthesis - ganglio series; Sphingolipid metabolism; Galactose metabolism; Glycosaminoglycan degradation; Other glycan degradation			2	7.09394	6.94941	6.78664	7.02168	0.102194	1.4554	6.84255	6.9315	7.01058	6.92821	0.0840644	1.21336	7.06322	7.39396	7.07312	7.17677	0.188163	2.62183	7.04842	7.20278
7	ATCG00820.1	K02965	ribosomal protein S19	11.745	37	3	22	3	1	92	10.6	10.77	52.79	3		metabolic process	ribosome	structural molecule activity	Pf00203	[GO:0003735]; GO:0005198; GO:0003674 [GO:0005840]; GO:0030529; GO:0043232; GO:0044444; GO:0044424; GO:1990904; GO:0043228; GO:0043229; GO:0005737; GO:0005622; GO:0044464; GO:0032991; GO:0043226; GO:0005575; GO:0005623 [GO:0006412]; GO:0010467; GO:0034645; GO:0043043; GO:0044267; GO:0043170; GO:0009059; GO:0044249; GO:0044260; GO:0006518; GO:0043604; GO:1901566; GO:0019538; GO:0071704; GO:1901576;…		ATCG00820		Pt					0	7.14053	7.03885	7.09695	7.08969	0.0719004	1.01415	7.16366	7.0153	7.16772	7.11556	0.0868467	1.22052	6.98407	6.8791	7.09756	6.98691	0.109258	1.56375	6.82702	6.97746
380	AT5G11880.1	K01586	Pyridoxal-dependent decarboxylase family protein	35.803	25	9	78	3	1	489	54.1	6.67	213.97	9		metabolic process	cytosol	catalytic activity	Pf00278, Pf01168, Pf02784	[GO:0003824]; GO:0003674 [GO:0005829]; GO:0044444; GO:0005737; GO:0044424; GO:0005622; GO:0044464; GO:0005575; GO:0005623 [GO:0008652]; GO:0006520; GO:0046394; GO:1901566; GO:0019752; GO:0044238; GO:1901564; GO:0016053; GO:1901576; GO:0043436; GO:0008152; GO:0006807; GO:0071704; GO:0006082; GO:0044249; GO:0044283; GO:0009058; GO:0008150; GO:0044237; GO:0044281; GO:0009987 [GO:0008836]; GO:0016831…	831061	AT5G11880	AT5G11880	5	ath01230; ath01110; ath01100; ath00300	Biosynthesis of amino acids; Biosynthesis of secondary metabolites; Metabolic pathways; Lysine biosynthesis			4	7.17645	7.34432	7.24505	7.26039	0.118701	1.63491	7.10979	7.24751	7.20785	7.18838	0.0708893	0.986165	7.1773	7.08444	6.96466	7.07547	0.106607	1.50672	6.89919	7.12961
563	AT4G27000.1		RNA-binding (RRM/RBD/RNP motifs) family protein	18.178	12	3	25	3	1	415	44.9	5.9	90.04	3		metabolic process	cytosol;nucleus	RNA binding	Pf00076, Pf13893, Pf14259, Pf14605	[GO:0003676]; GO:0097159; GO:1901363; GO:0005488; GO:0003674 [GO:0003723]; GO:0003676; GO:0097159; GO:1901363; GO:0005488; GO:0003674 [GO:0003729]; GO:0003723; GO:0003676; GO:0097159; GO:1901363; GO:0005488; GO:0003674 [GO:0005634]; GO:0043231; GO:0043227; GO:0043229; GO:0043226; GO:0044424; GO:0005575; GO:0005622; GO:0044464; GO:0005623 [GO:0005829]; GO:0044444; GO:0005737; GO:0044424; GO:000562…	828808	AT4G27000	ATRBP45C	4					0	6.2986	6.19662	6.48833	6.24761	0.0721108	1.15421	6.51329	6.37832	6.46001	6.45054	0.0679817	1.05389	6.29059	6.46993	6.38804	6.38285	0.0897781	1.40655	6.36165	6.41254
328	AT5G17050.1	K10757	UDP-glucosyl transferase 78D2	15.407	13	4	37	2	1	460	50.5	5.94	95.3	4		metabolic process;response to stimulus		catalytic activity	Pf00201	[GO:0000009]; GO:0000030; GO:0016758; GO:0016757; GO:0016740; GO:0003824; GO:0003674 [GO:0000026]; GO:0000030; GO:0016758; GO:0016757; GO:0016740; GO:0003824; GO:0003674 [GO:0000030]; GO:0016758; GO:0016757; GO:0016740; GO:0003824; GO:0003674 [GO:0000033]; GO:0000030; GO:0016758; GO:0016757; GO:0016740; GO:0003824; GO:0003674 [GO:0001962]; GO:0008378; GO:0016758; GO:0016757; GO:0016740; GO:000382…	831568	AT5G17050	UGT78D2	5	ath01110; ath01100; ath00944	Biosynthesis of secondary metabolites; Metabolic pathways; Flavone and flavonol biosynthesis			0	5.39274	5.91102	6.17642	5.65188	0.366483	6.48426	5.71153	6.2009	6.08466	5.99903	0.255677	4.26197	5.50323	5.92576	5.19311	5.5407	0.367762	6.63747	5.66119	5.61674
1628	AT1G32060.1	K00855	phosphoribulokinase	160.815	64	18	613	18	1	395	44.4	6.05	2122.69	18		defense response;metabolic process;response to stimulus	cytosol;extracellular;membrane	catalytic activity;nucleotide binding;protein binding	Pf00485	[GO:0000166]; GO:0036094; GO:1901265; GO:0005488; GO:0097159; GO:1901363; GO:0003674 [GO:0004849]; GO:0019206; GO:0019205; GO:0016301; GO:0016772; GO:0016740; GO:0003824; GO:0003674 [GO:0005515]; GO:0005488; GO:0003674 [GO:0005524]; GO:0032559; GO:0035639; GO:0030554; GO:0032555; GO:0043168; GO:1901265; GO:0017076; GO:0032553; GO:0043167; GO:0097159; GO:1901363; GO:0000166; GO:0097367; GO:0005488…	840098	AT1G32060	PRK	1	ath00710; ath01100; ath01200	Carbon fixation in photosynthetic organisms; Metabolic pathways; Carbon metabolism			0	8.60905	8.73093	8.70153	8.66999	0.0861826	0.994034	8.69544	8.82967	8.72153	8.74888	0.0711709	0.813486	8.57392	8.66831	8.70776	8.65	0.0687714	0.795045	8.70229	8.63263
1156	AT2G43945.1		unknown protein; LOCATED IN: chloroplast; BEST Arabidopsis thaliana protein match is: unknown protein (TAIR:AT3G59870.1); Has 292 Blast hits to 292 proteins in 84 species: Archae - 0; Bacteria - 122; Metazoa - 0; Fungi - 0; Plants - 46; Viruses - 0; Other Eukaryotes - 124 (source: NCBI BLink).	31.37	32	5	63	4	1	289	32.1	6.71	171.06	5						[GO:0009507]; GO:0009536; GO:0043231; GO:0044444; GO:0043227; GO:0043229; GO:0005737; GO:0044424; GO:0043226; GO:0005622; GO:0044464; GO:0005575; GO:0005623 [GO:0009570]; GO:0009532; GO:0044434; GO:0044435; GO:0009507; GO:0009536; GO:0044444; GO:0044446; GO:0043231; GO:0005737; GO:0044424; GO:0043229; GO:0044422; GO:0043227; GO:0005622; GO:0044464; GO:0043226; GO:0005575; GO:0005623	818999	AT2G43945	AT2G43945	2					1	6.84416	6.9414	6.90192	6.89278	0.0687599	0.997564	6.78609	6.62482	6.76361	6.72484	0.0873459	1.29886	6.7534	7.21508	7.15605	7.04151	0.251247	3.56808	6.94907	7.20586
1335	AT2G20630.2	K17506	PP2C induced by AVRRPM1	38.423	37	8	70	7	1	290	31.8	6.3	204.79	8		metabolic process		catalytic activity;metal ion binding	Pf00481	[GO:0003824]; GO:0003674 [GO:0004721]; GO:0016791; GO:0140096; GO:0042578; GO:0003824; GO:0016788; GO:0003674; GO:0016787 [GO:0004722]; GO:0004721; GO:0016791; GO:0140096; GO:0042578; GO:0003824; GO:0016788; GO:0003674; GO:0016787 [GO:0005575] [GO:0006470]; GO:0006464; GO:0016311; GO:0036211; GO:0044267; GO:0006796; GO:0019538; GO:0043412; GO:0044260; GO:0006793; GO:0043170; GO:0044238; GO:190156…	816590	AT2G20630	PIA1	2					1	7.22029	7.08937	7.21109	7.15483	0.0925807	1.29396	7.06145	7.29262	7.07537	7.14314	0.129635	1.81482	7.18795	7.23973	7.17293	7.20021	0.0350455	0.48673	7.24743	7.36998
1228	AT2G35410.1		RNA-binding (RRM/RBD/RNP motifs) family protein	20.255	27	6	42	6	1	308	33.8	5.64	120.09	6				RNA binding	Pf00076, Pf13893, Pf14259	[GO:0003676]; GO:0097159; GO:1901363; GO:0005488; GO:0003674 [GO:0003723]; GO:0003676; GO:0097159; GO:1901363; GO:0005488; GO:0003674 [GO:0003729]; GO:0003723; GO:0003676; GO:0097159; GO:1901363; GO:0005488; GO:0003674 [GO:0009507]; GO:0009536; GO:0043231; GO:0044444; GO:0043227; GO:0043229; GO:0005737; GO:0044424; GO:0043226; GO:0005622; GO:0044464; GO:0005575; GO:0005623 [GO:0009570]; GO:000953…	818107	AT2G35410	AT2G35410	2					0	7.14472	7.07704	7.12767	7.11088	0.0478622	0.673084	7.08147	7.0154	7.14797	7.08161	0.0662816	0.935967	7.04362	6.97832	6.98356	7.00183	0.036285	0.518222	6.99565	7.03107
60	AT5G65010.2	K01953	asparagine synthetase 2	61.29	28	11	121	11	1	579	65.1	6.46	321.49	11		metabolic process;response to stimulus	cytoplasm;cytosol	catalytic activity;nucleotide binding;protein binding	Pf00310, Pf00733, Pf12481, Pf13522, Pf13537	[GO:0004066]; GO:0016884; GO:0016879; GO:0016874; GO:0003824; GO:0003674 [GO:0004071]; GO:0016211; GO:0016880; GO:0016879; GO:0016874; GO:0003824; GO:0003674 [GO:0005524]; GO:0032559; GO:0035639; GO:0030554; GO:0032555; GO:0043168; GO:1901265; GO:0017076; GO:0032553; GO:0043167; GO:0097159; GO:1901363; GO:0000166; GO:0097367; GO:0005488; GO:0036094; GO:0003674 [GO:0005737]; GO:0044424; GO:0005622…	836625	AT5G65010	ASN2	5					0	7.40566	6.8055	7.27289	7.10558	0.424381	5.9725	7.4046	7.24011	7.34533	7.33001	0.0833085	1.13654	7.34636	7.26275	7.40002	7.33638	0.0691749	0.942902	7.20926	7.2323
1137	AT2G45810.1	K12614	DEA(D/H)-box RNA helicase family protein	8.061	7	3	8	3	1	528	60.4	7.59	19.53	3		cell organization and biogenesis;metabolic process;regulation of biological process;transport	cytoplasm;cytosol	catalytic activity;nucleotide binding;RNA binding	Pf00270, Pf00271, Pf14617	[GO:0000166]; GO:0036094; GO:1901265; GO:0005488; GO:0097159; GO:1901363; GO:0003674 [GO:0000932]; GO:0036464; GO:0035770; GO:0044444; GO:0030529; GO:0043232; GO:0005737; GO:0044424; GO:1990904; GO:0043228; GO:0043229; GO:0005622; GO:0044464; GO:0032991; GO:0043226; GO:0005575; GO:0005623 [GO:0003676]; GO:0097159; GO:1901363; GO:0005488; GO:0003674 [GO:0003723]; GO:0003676; GO:0097159; GO:1901363…	819189	AT2G45810	AT2G45810	2	ath03018	RNA degradation			0	6.11755	6.30117	6.2741	6.20936	0.129839	2.09102	6.19908	5.95595	6.2738	6.14294	0.166197	2.70549	6.2193	6.16145	6.32832	6.23636	0.084733	1.35869	6.32973	6.28994
322	AT5G17560.1		BolA-like family protein	76.104	45	5	84	5	1	177	19.5	9.6	295.97	5			mitochondrion	protein binding	Pf01722	[GO:0005515]; GO:0005488; GO:0003674 [GO:0005739]; GO:0043231; GO:0044444; GO:0043227; GO:0043229; GO:0005737; GO:0044424; GO:0043226; GO:0005622; GO:0044464; GO:0005575; GO:0005623 [GO:0008150] [GO:0009507]; GO:0009536; GO:0043231; GO:0044444; GO:0043227; GO:0043229; GO:0005737; GO:0044424; GO:0043226; GO:0005622; GO:0044464; GO:0005575; GO:0005623 [GO:0009536]; GO:0043231; GO:0044444; GO:004322…	831622	AT5G17560	AT5G17560	5					0	7.19411	7.03319	6.94577	7.11365	0.113791	1.59962	7.24576	7.3059	6.85209	7.13458	0.246484	3.45478	7.13631	7.06963	7.07197	7.09264	0.0378417	0.533535	6.79425	7.04957
1024	AT3G12260.1	K03950	LYR family of Fe/S cluster biogenesis protein	8.88	28	3	15	3	1	133	15.1	9.09	33.01	3		metabolic process;transport	membrane;mitochondrion	catalytic activity	Pf13233	[GO:0003824]; GO:0003674 [GO:0005739]; GO:0043231; GO:0044444; GO:0043227; GO:0043229; GO:0005737; GO:0044424; GO:0043226; GO:0005622; GO:0044464; GO:0005575; GO:0005623 [GO:0005743]; GO:0019866; GO:0031966; GO:0031090; GO:0031967; GO:0044424; GO:0005740; GO:0044429; GO:0016020; GO:0043227; GO:0044422; GO:0031975; GO:0044446; GO:0005622; GO:0044464; GO:0005739; GO:0044444; GO:0005575; GO:0043226;…	820406	AT3G12260	AT3G12260	3	ath00190; ath01100	Oxidative phosphorylation; Metabolic pathways			0	5.98434	5.6831	6.13526	5.83372	0.213011	3.65138	6.13653	5.83579	5.8779	5.95008	0.16284	2.73678	5.81033	5.82464	5.86732	5.8341	0.0296461	0.508152	5.44688	5.7127
793	AT3G57020.1	K21407	Calcium-dependent phosphotriesterase superfamily protein	9.034	9	2	4	2	1	370	41.4	7.01	15.54	2		metabolic process	endoplasmic reticulum;membrane;vacuole	catalytic activity	Pf03088, Pf08450	[GO:0005773]; GO:0043231; GO:0044444; GO:0043227; GO:0043229; GO:0005737; GO:0044424; GO:0043226; GO:0005622; GO:0044464; GO:0005575; GO:0005623 [GO:0005783]; GO:0012505; GO:0043231; GO:0044444; GO:0044464; GO:0043227; GO:0043229; GO:0005737; GO:0044424; GO:0005575; GO:0005623; GO:0043226; GO:0005622 [GO:0009058]; GO:0008152; GO:0008150 [GO:0009507]; GO:0009536; GO:0043231; GO:0044444; GO:0043227…	824869	AT3G57020	AT3G57020	3					0	#NUM!	#NUM!	#NUM!	#NUM!	#NUM!	#NUM!	6.12633	6.1648	5.81849	6.03654	0.189815	3.14443	5.84319	5.82974	6.02523	5.89939	0.109194	1.85094	5.50942	5.96803
1577	AT1G49750.1		Leucine-rich repeat (LRR) family protein	47.742	26	10	106	10	1	494	54.4	8.1	338.24	10			membrane			[GO:0005886]; GO:0016020; GO:0044464; GO:0071944; GO:0005575; GO:0005623 [GO:0009507]; GO:0009536; GO:0043231; GO:0044444; GO:0043227; GO:0043229; GO:0005737; GO:0044424; GO:0043226; GO:0005622; GO:0044464; GO:0005575; GO:0005623	841398	AT1G49750	AT1G49750	1					0	7.62666	7.18993	7.22355	7.40829	0.308814	4.16849	7.1996	7.48122	7.43391	7.37158	0.150804	2.04576	7.43277	7.59934	7.29314	7.44175	0.1533	2.05999	7.56689	7.58192
364	AT5G13510.1	K02864	Ribosomal protein L10 family protein	46.5	36	6	82	6	1	220	24.7	9.32	310.76	6		metabolic process	ribosome	RNA binding;structural molecule activity	Pf00466	[GO:0003723]; GO:0003676; GO:0097159; GO:1901363; GO:0005488; GO:0003674 [GO:0003735]; GO:0005198; GO:0003674 [GO:0005622]; GO:0044464; GO:0005575; GO:0005623 [GO:0005840]; GO:0030529; GO:0043232; GO:0044444; GO:0044424; GO:1990904; GO:0043228; GO:0043229; GO:0005737; GO:0005622; GO:0044464; GO:0032991; GO:0043226; GO:0005575; GO:0005623 [GO:0006412]; GO:0010467; GO:0034645; GO:0043043; GO:004426…	831195	AT5G13510	AT5G13510; EMB3136	5	ath03010	Ribosome			0	6.97891	7.09572	7.18524	7.03731	0.0825965	1.17369	7.23297	7.20716	7.02036	7.1535	0.116019	1.62185	7.04451	6.8753	7.02731	6.98237	0.0931272	1.33375	6.92103	7.09628
892	AT3G44890.1	K02939	ribosomal protein L9	46.218	37	7	100	7	1	197	22.1	9.67	336.56	7		metabolic process	mitochondrion;ribosome	RNA binding;structural molecule activity	Pf01281, Pf03948	[GO:0000311]; GO:0000315; GO:0009547; GO:0044435; GO:0000313; GO:0015934; GO:0009532; GO:0009536; GO:0044444; GO:0044446; GO:0005840; GO:0044422; GO:0044391; GO:0043231; GO:0005737; GO:0044424; GO:0043229; GO:0030529; GO:0043232; GO:0005575; GO:0043226; GO:0043227; GO:0005622; GO:0044464; GO:1990904; GO:0043228; GO:0005623; GO:0032991 [GO:0003723]; GO:0003676; GO:0097159; GO:1901363; GO:0005488; …	823623	AT3G44890	RPL9	3	ath03010	Ribosome			0	7.1618	7.40005	7.50501	7.28093	0.16847	2.31385	7.50451	7.29802	7.16631	7.32295	0.170469	2.32787	6.90662	6.89509	7.2658	7.0225	0.210782	3.00152	7.06684	7.13721
1653	AT1G29660.1		GDSL-like Lipase/Acylhydrolase superfamily protein	62.865	49	10	161	10	1	364	40.1	5.36	493.61	10		defense response;metabolic process;response to stimulus	extracellular;nucleus	catalytic activity	Pf00657	[GO:0004620]; GO:0016298; GO:0016788; GO:0016787; GO:0003824; GO:0003674 [GO:0005576]; GO:0005575 [GO:0005634]; GO:0043231; GO:0043227; GO:0043229; GO:0043226; GO:0044424; GO:0005575; GO:0005622; GO:0044464; GO:0005623 [GO:0006629]; GO:0044238; GO:0071704; GO:0008152; GO:0008150 [GO:0009627]; GO:0009814; GO:0045087; GO:0098542; GO:0006952; GO:0006955; GO:0051707; GO:0006950; GO:0002376; GO:005089…	839843	AT1G29660	AT1G29660	1					0	7.73538	7.3339	7.41987	7.53464	0.283891	3.76781	7.44968	7.36573	7.52543	7.44695	0.079885	1.07272	7.5916	7.88398	7.47591	7.6505	0.210312	2.749	7.58477	7.71644
438	AT5G03300.1	K00856	adenosine kinase 2	67.862	44	11	226	2	1	345	37.8	5.26	695.91	11		metabolic process	cytoplasm;cytosol;membrane;nucleus	catalytic activity;metal ion binding;nucleotide binding	Pf00294	[GO:0000166]; GO:0036094; GO:1901265; GO:0005488; GO:0097159; GO:1901363; GO:0003674 [GO:0004001]; GO:0016773; GO:0019206; GO:0016772; GO:0019205; GO:0016740; GO:0016301; GO:0003824; GO:0003674 [GO:0004017]; GO:0016776; GO:0019201; GO:0016772; GO:0019205; GO:0016740; GO:0016301; GO:0003824; GO:0003674 [GO:0005507]; GO:0046914; GO:0046872; GO:0043169; GO:0043167; GO:0005488; GO:0003674 [GO:0005524…	831882	AT5G03300	ADK2	5	ath01100; ath00230	Metabolic pathways; Purine metabolism			0	6.47831	6.7597	6.49133	6.619	0.198974	3.0061	6.63127	6.73242	6.4436	6.60243	0.146551	2.21966	6.3375	6.27015	6.46651	6.35806	0.0997821	1.56938	6.55633	6.26328
1138	AT2G45790.1	K17497	phosphomannomutase	34.892	42	8	53	8	1	246	27.7	5.54	153.02	8		metabolic process;response to stimulus;transport	cytoplasm;cytosol	catalytic activity;protein binding	Pf03332, Pf08282	[GO:0004615]; GO:0016868; GO:0016866; GO:0016853; GO:0003824; GO:0003674 [GO:0005515]; GO:0005488; GO:0003674 [GO:0005737]; GO:0044424; GO:0005622; GO:0044464; GO:0005575; GO:0005623 [GO:0005829]; GO:0044444; GO:0005737; GO:0044424; GO:0005622; GO:0044464; GO:0005575; GO:0005623 [GO:0006013]; GO:0019318; GO:0005996; GO:0005975; GO:0044281; GO:0044238; GO:0071704; GO:0008152; GO:0008150 [GO:000648…	819187	AT2G45790	PMM	2	ath01100; ath00520; ath01110; ath00051	Metabolic pathways; Amino sugar and nucleotide sugar metabolism; Biosynthesis of secondary metabolites; Fructose and mannose metabolism			0	6.75779	6.91565	6.92028	6.83672	0.111628	1.63278	6.75256	6.87662	6.75961	6.79626	0.0696832	1.02532	6.79011	6.61338	6.85851	6.754	0.126488	1.87279	6.81498	6.91915
1108	AT3G02540.1	K10839	Rad23 UV excision repair protein family	15.418	9	3	20	2	1	419	44.2	4.83	59.06	3		metabolic process;response to stimulus	cytoplasm;nucleus	DNA binding;protein binding	Pf00240, Pf00627, Pf09280, Pf11976	[GO:0003684]; GO:0003677; GO:0003676; GO:0097159; GO:1901363; GO:0005488; GO:0003674 [GO:0005515]; GO:0005488; GO:0003674 [GO:0005634]; GO:0043231; GO:0043227; GO:0043229; GO:0043226; GO:0044424; GO:0005575; GO:0005622; GO:0044464; GO:0005623 [GO:0005737]; GO:0044424; GO:0005622; GO:0044464; GO:0005575; GO:0005623 [GO:0006281]; GO:0006259; GO:0006974; GO:0044260; GO:0090304; GO:0033554; GO:004317…	821195	AT3G02540	RAD23C	3	ath04141; ath03420	Protein processing in endoplasmic reticulum; Nucleotide excision repair			1	6.18853	5.85295	5.94418	6.02074	0.237295	3.94129	5.88259	5.7061	6.22498	5.93789	0.263821	4.44301	6.20541	6.0757	5.98636	6.08916	0.110146	1.80888	6.33857	6.10748
193	AT5G45170.1		Haloacid dehalogenase-like hydrolase (HAD) superfamily protein	45.365	40	9	52	9	1	372	40.7	7.84	170.67	9				catalytic activity		[GO:0008150] [GO:0009507]; GO:0009536; GO:0043231; GO:0044444; GO:0043227; GO:0043229; GO:0005737; GO:0044424; GO:0043226; GO:0005622; GO:0044464; GO:0005575; GO:0005623 [GO:0009570]; GO:0009532; GO:0044434; GO:0044435; GO:0009507; GO:0009536; GO:0044444; GO:0044446; GO:0043231; GO:0005737; GO:0044424; GO:0043229; GO:0044422; GO:0043227; GO:0005622; GO:0044464; GO:0043226; GO:0005575; GO:0005623 …	834553	AT5G45170	AT5G45170	5					0	6.89846	7.16125	7.06203	7.02986	0.185822	2.64332	7.03497	7.15605	7.00657	7.06586	0.0793816	1.12345	6.95299	6.70898	6.89354	6.85183	0.127237	1.85697	6.96662	6.92803
426	AT5G05010.2	K20471	clathrin adaptor complexes medium subunit family protein	20.341	12	4	27	4	1	527	57.7	5.85	72.33	4		transport	cytoplasm;cytosol;Golgi;membrane		Pf00928	[GO:0000139]; GO:0044431; GO:0098588; GO:0098791; GO:0005794; GO:0044444; GO:0044446; GO:0031090; GO:0031984; GO:0012505; GO:0043231; GO:0005737; GO:0044424; GO:0043229; GO:0044422; GO:0016020; GO:0043227; GO:0044464; GO:0005622; GO:0043226; GO:0005575; GO:0005623 [GO:0005737]; GO:0044424; GO:0005622; GO:0044464; GO:0005575; GO:0005623 [GO:0005794]; GO:0012505; GO:0043231; GO:0044444; GO:0044464;…	830383	AT5G05010	AT5G05010	5					0	7.08646	6.9028	6.7439	6.99463	0.12987	1.85672	6.88943	6.86412	6.98556	6.91304	0.0640685	0.926778	7.116	7.02028	7.09324	7.07651	0.0500082	0.706679	7.00907	7.07279
0	ATMG00510.1	K03935	NADH dehydrogenase subunit 7	9.379	6	2	17	2	1	394	44.5	7.81	60.41	2		metabolic process	mitochondrion	catalytic activity;nucleotide binding	Pf00346	[GO:0005739]; GO:0043231; GO:0044444; GO:0043227; GO:0043229; GO:0005737; GO:0044424; GO:0043226; GO:0005622; GO:0044464; GO:0005575; GO:0005623 [GO:0016491]; GO:0003824; GO:0003674 [GO:0016651]; GO:0016491; GO:0003824; GO:0003674 [GO:0048038]; GO:0048037; GO:0005488; GO:0003674 [GO:0051287]; GO:0000166; GO:0050662; GO:0036094; GO:1901265; GO:0048037; GO:0005488; GO:0097159; GO:1901363; GO:000367…	814592	ATMG00510	nad7	MT; Mt	ath01100; ath00190	Metabolic pathways; Oxidative phosphorylation			0	5.80682	6.19392	6.10433	6.00037	0.273726	4.56182	6.2099	5.96836	5.81895	5.99907	0.197272	3.28837	5.89744	6.08639	6.18106	6.05496	0.144398	2.38479	6.23324	6.10817
1312	AT2G23600.1		acetone-cyanohydrin lyase	7.971	10	2	16	2	1	263	29.6	5.34	53.55	2		metabolic process	cytoplasm	catalytic activity	Pf00561, Pf12695, Pf12697	[GO:0004620]; GO:0016298; GO:0016788; GO:0016787; GO:0003824; GO:0003674 [GO:0005737]; GO:0044424; GO:0005622; GO:0044464; GO:0005575; GO:0005623 [GO:0009696]; GO:0018958; GO:0032787; GO:0042537; GO:0006725; GO:1901360; GO:1901615; GO:0019752; GO:0044237; GO:0071704; GO:0043436; GO:0008152; GO:0009987; GO:0006082; GO:0008150; GO:0044281 [GO:0010296]; GO:0051723; GO:0052689; GO:0140096; GO:0016788…	816892	AT2G23600	ACL	2	ath00901; ath01110	Indole alkaloid biosynthesis; Biosynthesis of secondary metabolites			0	5.26819	6.80894	6.81626	6.03856	1.08948	18.042	6.6118	6.68779	6.72489	6.67482	0.0576497	0.863689	6.89703	6.77056	6.89982	6.8558	0.0738356	1.07698	6.85688	6.69463
1301	AT2G25060.1		early nodulin-like protein 14	6.991	9	2	14	2	1	182	19.5	7.3	34.85	2		metabolic process	extracellular;membrane	metal ion binding	Pf02298	[GO:0005507]; GO:0046914; GO:0046872; GO:0043169; GO:0043167; GO:0005488; GO:0003674 [GO:0005576]; GO:0005575 [GO:0005886]; GO:0016020; GO:0044464; GO:0071944; GO:0005575; GO:0005623 [GO:0009055]; GO:0016491; GO:0003824; GO:0003674 [GO:0009506]; GO:0005911; GO:0055044; GO:0030054; GO:0005575 [GO:0016020]; GO:0005575 [GO:0022900]; GO:0006091; GO:0055114; GO:0044237; GO:0008152; GO:0009987; GO:0008…	817044	AT2G25060	ENODL14	2					0	6.44388	5.85482	6.06858	6.14935	0.416527	6.77351	6.25474	6.15022	6.36371	6.25623	0.106753	1.70635	6.38046	6.3606	6.26215	6.3344	0.063357	1.0002	5.89647	6.2397
1127	AT2G47470.1	K09584	thioredoxin family protein	21.774	23	6	89	6	1	361	39.5	6.06	261.7	6		cellular homeostasis;development;metabolic process;regulation of biological process;response to stimulus	cytosol;endoplasmic reticulum;extracellular;Golgi;membrane	antioxidant activity;catalytic activity	Pf00085, Pf00578, Pf07749, Pf13098, Pf13848, Pf13899, Pf13905	[GO:0003756]; GO:0016864; GO:0140096; GO:0016860; GO:0003824; GO:0016853; GO:0003674 [GO:0005576]; GO:0005575 [GO:0005774]; GO:0044437; GO:0098588; GO:0098805; GO:0005773; GO:0044444; GO:0044446; GO:0031090; GO:0016020; GO:0043231; GO:0005737; GO:0044424; GO:0043229; GO:0044422; GO:0043227; GO:0005575; GO:0005622; GO:0044464; GO:0043226; GO:0005623 [GO:0005783]; GO:0012505; GO:0043231; GO:0044444…	819360	AT2G47470	UNE5	2	ath04141	Protein processing in endoplasmic reticulum			0	6.90748	6.90698	7.00639	6.90723	0.00035205	0.00509683	6.99343	6.97436	6.78245	6.91675	0.116694	1.68712	6.9789	6.9729	7.00092	6.98424	0.0147563	0.21128	7.05084	7.06148
824	AT3G53900.2	K00761	uracil phosphoribosyltransferase	44.774	32	7	59	7	1	296	32.2	8.95	156.66	7		cell communication;metabolic process;response to stimulus	cytosol	catalytic activity;nucleotide binding	Pf00156, Pf14681	[GO:0000166]; GO:0036094; GO:1901265; GO:0005488; GO:0097159; GO:1901363; GO:0003674 [GO:0003824]; GO:0003674 [GO:0004845]; GO:0016763; GO:0016757; GO:0016740; GO:0003824; GO:0003674 [GO:0004849]; GO:0019206; GO:0019205; GO:0016301; GO:0016772; GO:0016740; GO:0003824; GO:0003674 [GO:0005525]; GO:0032550; GO:0032561; GO:0035639; GO:0001883; GO:0032549; GO:0019001; GO:0032555; GO:0043168; GO:190126…	824557	AT3G53900	UPP	3	ath01100; ath00240	Metabolic pathways; Pyrimidine metabolism			0	6.77923	6.91489	6.9902	6.84706	0.0959284	1.40102	6.8774	6.94025	6.91281	6.91016	0.0315094	0.455987	6.96545	6.90417	6.82777	6.89913	0.0689802	0.999839	6.96431	6.91827
284	AT5G23210.1	K16297	serine carboxypeptidase-like 34	28.435	15	6	30	6	1	499	56.3	8.46	81.56	6		metabolic process	extracellular;vacuole	catalytic activity	Pf00450	[GO:0004180]; GO:0008238; GO:0070011; GO:0008233; GO:0016787; GO:0140096; GO:0003824; GO:0003674 [GO:0004185]; GO:0004180; GO:0070008; GO:0008238; GO:0008236; GO:0070011; GO:0017171; GO:0008233; GO:0016787; GO:0140096; GO:0003824; GO:0003674 [GO:0005576]; GO:0005575 [GO:0005773]; GO:0043231; GO:0044444; GO:0043227; GO:0043229; GO:0005737; GO:0044424; GO:0043226; GO:0005622; GO:0044464; GO:0005575…	832385	AT5G23210	SCPL34	5					0	7.00553	6.62132	6.62986	6.81343	0.271679	3.98741	6.85297	6.80621	7.0011	6.88676	0.101746	1.47742	6.89241	7.04506	6.76701	6.9015	0.139251	2.0177	6.76874	6.82532
526	AT4G31990.2	K00811	aspartate aminotransferase 5	90.719	62	20	295	19	1	453	49.8	8.15	767.2	20		metabolic process;response to stimulus	cytosol;extracellular	catalytic activity	Pf00155	[GO:0003824]; GO:0003674 [GO:0004069]; GO:0008483; GO:0016769; GO:0016740; GO:0003824; GO:0003674 [GO:0005829]; GO:0044444; GO:0005737; GO:0044424; GO:0005622; GO:0044464; GO:0005575; GO:0005623 [GO:0006103]; GO:0043648; GO:0019752; GO:0043436; GO:0006082; GO:0044237; GO:0044281; GO:0071704; GO:0008152; GO:0009987; GO:0008150 [GO:0006520]; GO:0019752; GO:0044238; GO:1901564; GO:0043436; GO:000815…	829330	AT4G31990	ASP5	4	ath01100; ath00220; ath00270; ath00350; ath00250; ath01230; ath01210; ath01110; ath00360; ath00400; ath00960; ath00330; ath00950	Metabolic pathways; Arginine biosynthesis; Cysteine and methionine metabolism; Tyrosine metabolism; Alanine, aspartate and glutamate metabolism; Biosynthesis of amino acids; 2-Oxocarboxylic acid metabolism; Biosynthesis of secondary metabolites; Phenylalanine metabolism; Phenylalanine, tyrosine and tryptophan biosynthesis; Tropane, piperidine and pyridine alkaloid biosynthesis; Arginine and proli…			1	8.58405	8.24976	8.22988	8.4169	0.236377	2.80836	8.10053	8.06821	8.13815	8.1023	0.035001	0.431989	8.40553	8.39138	8.30693	8.36795	0.0533096	0.63707	8.58162	8.39568
1267	AT2G30695.2		FUNCTIONS IN: molecular_function unknown; INVOLVED IN: protein folding, protein transport; LOCATED IN: chloroplast; EXPRESSED IN: 23 plant structures; EXPRESSED DURING: 13 growth stages; CONTAINS InterPro DOMAIN/s: Trigger factor, ribosome-binding, bacterial (InterPro:IPR008881); Has 35333 Blast hits to 34131 proteins in 2444 species: Archae - 798; Bacteria - 22429; Metazoa - 974; Fungi - 991; Pl…	10.779	16	3	9	3	1	199	22.2	6.79	17.49	3		metabolic process;transport			Pf05697	[GO:0003674] [GO:0006457]; GO:0009987; GO:0008150 [GO:0009507]; GO:0009536; GO:0043231; GO:0044444; GO:0043227; GO:0043229; GO:0005737; GO:0044424; GO:0043226; GO:0005622; GO:0044464; GO:0005575; GO:0005623 [GO:0009570]; GO:0009532; GO:0044434; GO:0044435; GO:0009507; GO:0009536; GO:0044444; GO:0044446; GO:0043231; GO:0005737; GO:0044424; GO:0043229; GO:0044422; GO:0043227; GO:0005622; GO:0044464…	817620	AT2G30695	AT2G30695	2					0	6.13028	6.19381	6.05593	6.16205	0.0449242	0.729047	6.12163	6.2493	6.25642	6.20912	0.0758514	1.22161	6.26254	6.10101	5.96673	6.11009	0.148113	2.42407	5.63236	6.18766
833	AT3G53130.1	K09837	Cytochrome P450 superfamily protein	7.715	6	2	4	2	1	539	60.5	6.39	13	2		metabolic process	membrane	catalytic activity;metal ion binding	Pf00067	[GO:0004497]; GO:0016491; GO:0003824; GO:0003674 [GO:0005506]; GO:0046914; GO:0046872; GO:0043169; GO:0043167; GO:0005488; GO:0003674 [GO:0009507]; GO:0009536; GO:0043231; GO:0044444; GO:0043227; GO:0043229; GO:0005737; GO:0044424; GO:0043226; GO:0005622; GO:0044464; GO:0005575; GO:0005623 [GO:0009536]; GO:0043231; GO:0044444; GO:0043227; GO:0043229; GO:0005737; GO:0044424; GO:0043226; GO:0005622…	824479	AT3G53130	LUT1	3	ath01110; ath01100; ath00906	Biosynthesis of secondary metabolites; Metabolic pathways; Carotenoid biosynthesis			0	6.04062	5.90032	5.69176	5.97047	0.0992098	1.66168	6.03387	5.88529	5.65768	5.85895	0.189472	3.23388	#NUM!	#NUM!	#NUM!	#NUM!	#NUM!	#NUM!	5.58518	5.59025
855	AT3G51160.1	K01711	NAD(P)-binding Rossmann-fold superfamily protein	15.218	16	4	11	4	1	373	41.9	6.11	24.53	4		cell growth;cell organization and biogenesis;metabolic process	cytosol;Golgi	catalytic activity;nucleotide binding	Pf01370, Pf02719, Pf04321, Pf13950	[GO:0000166]; GO:0036094; GO:1901265; GO:0005488; GO:0097159; GO:1901363; GO:0003674 [GO:0003824]; GO:0003674 [GO:0005525]; GO:0032550; GO:0032561; GO:0035639; GO:0001883; GO:0032549; GO:0019001; GO:0032555; GO:0043168; GO:1901265; GO:0001882; GO:0017076; GO:0032553; GO:0043167; GO:0097159; GO:1901363; GO:0036094; GO:0097367; GO:0000166; GO:0005488; GO:0003674 [GO:0005794]; GO:0012505; GO:0043231…	824280	AT3G51160	MUR1	3	ath00520; ath00051; ath01100	Amino sugar and nucleotide sugar metabolism; Fructose and mannose metabolism; Metabolic pathways			0	6.51233	6.34598	6.4223	6.42916	0.117624	1.82954	6.35788	6.40663	6.41395	6.39282	0.0304803	0.47679	6.55444	6.41311	6.77509	6.58088	0.182434	2.77218	6.6493	6.41311
798	AT3G56310.1	K07407	Melibiase family protein	18.507	14	4	23	4	1	437	48.3	4.92	76.92	4		cell organization and biogenesis;metabolic process	extracellular;vacuole	catalytic activity	Pf02065	[GO:0003824]; GO:0003674 [GO:0004553]; GO:0016798; GO:0016787; GO:0003824; GO:0003674 [GO:0004557]; GO:0015925; GO:0004553; GO:0016798; GO:0016787; GO:0003824; GO:0003674 [GO:0005576]; GO:0005575 [GO:0005618]; GO:0030312; GO:0044464; GO:0071944; GO:0005575; GO:0005623 [GO:0005773]; GO:0043231; GO:0044444; GO:0043227; GO:0043229; GO:0005737; GO:0044424; GO:0043226; GO:0005622; GO:0044464; GO:00055…	824798	AT3G56310	AT3G56310	3	ath00561; ath00052; ath00600; ath00603	Glycerolipid metabolism; Galactose metabolism; Sphingolipid metabolism; Glycosphingolipid biosynthesis - globo and isoglobo series			0	6.87208	6.69699	6.75202	6.78453	0.123807	1.82485	6.72288	6.82217	6.84991	6.79832	0.066786	0.982389	6.91847	7.12027	6.86852	6.96909	0.133294	1.91264	6.91978	6.88327
1780	AT1G10370.1	K00799	Glutathione S-transferase family protein	31.75	30	6	91	6	1	227	25.3	6.6	252.62	6		metabolic process;regulation of biological process;response to stimulus	cytoplasm;cytosol	catalytic activity;protein binding	Pf00043, Pf02798, Pf13409, Pf13410, Pf13417, Pf14497	[GO:0004364]; GO:0016765; GO:0016740; GO:0003824; GO:0003674 [GO:0005515]; GO:0005488; GO:0003674 [GO:0005737]; GO:0044424; GO:0005622; GO:0044464; GO:0005575; GO:0005623 [GO:0005829]; GO:0044444; GO:0005737; GO:0044424; GO:0005622; GO:0044464; GO:0005575; GO:0005623 [GO:0006749]; GO:0006518; GO:0006575; GO:0006790; GO:0043603; GO:1901564; GO:0044237; GO:0034641; GO:0006807; GO:0071704; GO:000815…	837576	AT1G10370	ERD9	1	ath00480	Glutathione metabolism			0	7.39301	7.44456	7.53817	7.41878	0.0364533	0.491365	7.46268	7.48394	7.47817	7.47493	0.010998	0.147131	7.46783	7.54566	7.55408	7.52252	0.0475536	0.63215	7.52741	7.61551
1112	AT3G02200.2	K15030	Proteasome component (PCI) domain protein	20.488	18	4	17	4	1	417	46.8	5.12	53.87	4		cell organization and biogenesis;metabolic process;regulation of biological process	cytoplasm;cytosol;proteasome	protein binding;RNA binding	Pf01399	[GO:0000502]; GO:0043234; GO:0044424; GO:1905369; GO:0032991; GO:0005622; GO:0044464; GO:1905368; GO:0005575; GO:0005623; GO:1902494 [GO:0001731]; GO:0002183; GO:0022618; GO:0002181; GO:0006413; GO:0022613; GO:0034622; GO:0071826; GO:0006412; GO:0044237; GO:0044085; GO:0065003; GO:0043933; GO:0010467; GO:0034645; GO:0043043; GO:0044267; GO:0008152; GO:0009987; GO:0071840; GO:0022607; GO:0016043; …	821267	AT3G02200	AT3G02200	3					0	6.06925	6.22312	6.39002	6.14618	0.108803	1.77026	6.23016	6.27265	6.13673	6.21318	0.0695352	1.11916	6.14015	5.77523	6.43704	6.11748	0.331488	5.41871	6.09593	6.16098
22	ATCG00490.1	K01601	ribulose-bisphosphate carboxylases	265.15	63	29	7058	29	1	479	52.9	6.29	18755.1	29		metabolic process;response to stimulus	extracellular;membrane;ribosome	catalytic activity;metal ion binding	Pf00016, Pf02788	[GO:0000287]; GO:0046872; GO:0043169; GO:0043167; GO:0005488; GO:0003674 [GO:0004497]; GO:0016491; GO:0003824; GO:0003674 [GO:0005618]; GO:0030312; GO:0044464; GO:0071944; GO:0005575; GO:0005623 [GO:0009507]; GO:0009536; GO:0043231; GO:0044444; GO:0043227; GO:0043229; GO:0005737; GO:0044424; GO:0043226; GO:0005622; GO:0044464; GO:0005575; GO:0005623 [GO:0009535]; GO:0009534; GO:0044434; GO:005503…	844754	ATCG00490	rbcL	Pt	ath01100; ath00630; ath01200; ath00710	Metabolic pathways; Glyoxylate and dicarboxylate metabolism; Carbon metabolism; Carbon fixation in photosynthetic organisms			0	10.2673	10.1816	10.2284	10.2245	0.060574	0.592441	10.2011	10.1776	10.2063	10.195	0.0152997	0.15007	10.2267	10.2088	10.3058	10.2471	0.0516281	0.50383	10.365	10.2107
1150	AT2G44160.1	K00297	methylenetetrahydrofolate reductase 2	39.574	22	11	123	6	1	594	66.8	5.5	337.82	11		metabolic process	cytosol;nucleus	catalytic activity	Pf02219	[GO:0004489]; GO:0016646; GO:0016645; GO:0016491; GO:0003824; GO:0003674 [GO:0005634]; GO:0043231; GO:0043227; GO:0043229; GO:0043226; GO:0044424; GO:0005575; GO:0005622; GO:0044464; GO:0005623 [GO:0005829]; GO:0044444; GO:0005737; GO:0044424; GO:0005622; GO:0044464; GO:0005575; GO:0005623 [GO:0006555]; GO:0000096; GO:0009066; GO:0006520; GO:0006790; GO:1901605; GO:0019752; GO:0044238; GO:1901564…	819022	AT2G44160	MTHFR2	2	ath00670; ath01200; ath01100	One carbon pool by folate; Carbon metabolism; Metabolic pathways			0	6.86822	6.92205	7.02871	6.89514	0.0380618	0.55201	6.88384	6.91514	6.85661	6.88519	0.0292888	0.425389	7.01272	6.9948	6.97852	6.99535	0.0171041	0.244507	6.89249	7.03041
467	AT4G38510.5	K02147	ATPase, V1 complex, subunit B protein	99.97	47	15	170	2	1	494	55.1	5.25	479.03	15		cell organization and biogenesis;metabolic process;regulation of biological process;transport	Golgi;membrane;vacuole	catalytic activity;nucleotide binding;protein binding;transporter activity	Pf00006, Pf00306, Pf02874	[GO:0005524]; GO:0032559; GO:0035639; GO:0030554; GO:0032555; GO:0043168; GO:1901265; GO:0017076; GO:0032553; GO:0043167; GO:0097159; GO:1901363; GO:0000166; GO:0097367; GO:0005488; GO:0036094; GO:0003674 [GO:0005773]; GO:0043231; GO:0044444; GO:0043227; GO:0043229; GO:0005737; GO:0044424; GO:0043226; GO:0005622; GO:0044464; GO:0005575; GO:0005623 [GO:0005774]; GO:0044437; GO:0098588; GO:0098805;…	830008	AT4G38510	AT4G38510; VAB2	4					15	7.75629	7.74891	7.83182	7.7526	0.005215	0.0672677	7.78581	7.79271	7.73279	7.77044	0.032784	0.421907	7.66979	7.67415	7.83134	7.72509	0.0920394	1.19143	7.70922	7.68473
1725	AT1G16880.1		uridylyltransferase-related	56.426	36	9	142	9	1	290	31.3	5.14	404.35	9		response to stimulus	membrane	catalytic activity		[GO:0009409]; GO:0006950; GO:0009266; GO:0050896; GO:0009628; GO:0008150 [GO:0009416]; GO:0009314; GO:0009628; GO:0050896; GO:0008150 [GO:0009507]; GO:0009536; GO:0043231; GO:0044444; GO:0043227; GO:0043229; GO:0005737; GO:0044424; GO:0043226; GO:0005622; GO:0044464; GO:0005575; GO:0005623 [GO:0009535]; GO:0009534; GO:0044434; GO:0055035; GO:0031976; GO:0009507; GO:0044435; GO:0042651; GO:0009579…	838259	AT1G16880	AT1G16880; ACR11	1					0	7.95673	8.1277	8.12938	8.04222	0.120888	1.50317	8.05473	7.97616	8.21267	8.08118	0.120453	1.49054	7.90455	7.83587	7.93674	7.89239	0.0515233	0.652823	7.89493	7.96058
11	ATCG00780.1	K02874	ribosomal protein L14	29.294	38	3	54	3	1	122	13.6	9.29	190.47	3		metabolic process;response to stimulus	ribosome	RNA binding;structural molecule activity	Pf00238	[GO:0003723]; GO:0003676; GO:0097159; GO:1901363; GO:0005488; GO:0003674 [GO:0003735]; GO:0005198; GO:0003674 [GO:0005762]; GO:0000315; GO:0005761; GO:0044429; GO:0000313; GO:0015934; GO:0005759; GO:0005739; GO:0044444; GO:0044446; GO:0005840; GO:0044422; GO:0044391; GO:0070013; GO:0043231; GO:0005737; GO:0044424; GO:0043229; GO:0030529; GO:0043232; GO:0005575; GO:0043226; GO:0043233; GO:0043227;…	844723	ATCG00780	rpl14	Pt	ath03010	Ribosome			0	6.92153	6.85536	6.85023	6.88845	0.0467892	0.679242	7.01641	6.81652	6.78424	6.87239	0.125761	1.82994	6.7134	6.68766	6.86751	6.75619	0.0972621	1.4396	6.67573	6.74583
340	AT5G16290.2	K01653	VALINE-TOLERANT 1	6.671	5	2	6	2	1	477	52.3	7.28	21.35	2		metabolic process;regulation of biological process	cytosol	catalytic activity;protein binding	Pf01842, Pf10369, Pf13291, Pf13710	[GO:0003984]; GO:0016744; GO:0016740; GO:0003824; GO:0003674 [GO:0005515]; GO:0005488; GO:0003674 [GO:0005777]; GO:0042579; GO:0043231; GO:0044444; GO:0043227; GO:0043229; GO:0005737; GO:0044424; GO:0043226; GO:0005622; GO:0044464; GO:0005575; GO:0005623 [GO:0005829]; GO:0044444; GO:0005737; GO:0044424; GO:0005622; GO:0044464; GO:0005575; GO:0005623 [GO:0005948]; GO:0044444; GO:1990234; GO:000573…	831490	AT5G16290	VAT1	5	ath01100; ath00660; ath00290; ath00650; ath01230; ath00770; ath01210; ath01110	Metabolic pathways; C5-Branched dibasic acid metabolism; Valine, leucine and isoleucine biosynthesis; Butanoate metabolism; Biosynthesis of amino acids; Pantothenate and CoA biosynthesis; 2-Oxocarboxylic acid metabolism; Biosynthesis of secondary metabolites			0	#NUM!	5.91046	#NUM!	#NUM!	#NUM!	#NUM!	5.7174	5.69967	5.61925	5.67878	0.0523039	0.921042	5.33457	5.55767	5.70433	5.53219	0.18619	3.36557	5.82536	5.70358
1530	AT1G58290.1	K02492	Glutamyl-tRNA reductase family protein	15.747	8	3	7	3	1	543	59.5	7.84	13.95	3		metabolic process;response to stimulus	membrane	catalytic activity;nucleotide binding;protein binding	Pf00745, Pf01488, Pf05201	[GO:0005515]; GO:0005488; GO:0003674 [GO:0006779]; GO:0006778; GO:0033014; GO:0051188; GO:0033013; GO:0051186; GO:0018130; GO:0019438; GO:0044271; GO:1901362; GO:1901566; GO:0044249; GO:0006725; GO:0046483; GO:1901360; GO:1901564; GO:0044237; GO:0034641; GO:1901576; GO:0009058; GO:0071704; GO:0006807; GO:0008152; GO:0009987; GO:0008150 [GO:0006782]; GO:0006779; GO:0006783; GO:0046501; GO:0006778;…	842198	AT1G58290	HEMA1	1	ath01110; ath00860; ath01100	Biosynthesis of secondary metabolites; Porphyrin and chlorophyll metabolism; Metabolic pathways			0	5.59266	5.92863	5.98702	5.76064	0.237567	4.12397	5.58867	5.67101	5.7402	5.66663	0.0758583	1.33868	5.36179	5.5704	5.94723	5.62647	0.296718	5.2736	6.039	5.84384
1420	AT1G78630.1	K02871	Ribosomal protein L13 family protein	29.158	36	5	34	5	1	241	26.8	9.92	73.2	5		metabolic process;response to stimulus	ribosome	RNA binding;structural molecule activity	Pf00572	[GO:0003729]; GO:0003723; GO:0003676; GO:0097159; GO:1901363; GO:0005488; GO:0003674 [GO:0003735]; GO:0005198; GO:0003674 [GO:0005840]; GO:0030529; GO:0043232; GO:0044444; GO:0044424; GO:1990904; GO:0043228; GO:0043229; GO:0005737; GO:0005622; GO:0044464; GO:0032991; GO:0043226; GO:0005575; GO:0005623 [GO:0006412]; GO:0010467; GO:0034645; GO:0043043; GO:0044267; GO:0043170; GO:0009059; GO:0044249…	844199	AT1G78630	emb1473	1	ath03010	Ribosome			0	6.73783	6.8013	6.77756	6.76956	0.0448787	0.662949	6.70069	6.74167	6.58826	6.67687	0.0794318	1.18966	6.52216	6.65275	6.75866	6.64452	0.118465	1.7829	6.85864	6.68748
1430	AT1G77510.1	K09580	PDI-like 1-2	29.205	19	7	39	5	1	508	56.3	5	106.98	7		cellular homeostasis;metabolic process;regulation of biological process;response to stimulus	endoplasmic reticulum;Golgi;membrane;organelle lumen	catalytic activity	Pf00085, Pf13098, Pf13848, Pf13899, Pf13905	[GO:0003756]; GO:0016864; GO:0140096; GO:0016860; GO:0003824; GO:0016853; GO:0003674 [GO:0005774]; GO:0044437; GO:0098588; GO:0098805; GO:0005773; GO:0044444; GO:0044446; GO:0031090; GO:0016020; GO:0043231; GO:0005737; GO:0044424; GO:0043229; GO:0044422; GO:0043227; GO:0005575; GO:0005622; GO:0044464; GO:0043226; GO:0005623 [GO:0005783]; GO:0012505; GO:0043231; GO:0044444; GO:0044464; GO:0043227;…	844087	AT1G77510	PDIL1-2	1	ath04141	Protein processing in endoplasmic reticulum			2	6.21752	6.29251	6.31015	6.25502	0.0530309	0.847814	6.39127	6.53261	6.35294	6.42561	0.0946256	1.47263	6.25443	6.14353	6.1321	6.17669	0.0675689	1.09393	6.38357	6.19047
1600	AT1G45000.1	K03064	AAA-type ATPase family protein	20.33	22	5	36	4	1	399	44.7	8.19	95.14	5		metabolic process;regulation of biological process;response to stimulus	cytoplasm;cytosol;membrane;nucleus;proteasome	catalytic activity;nucleotide binding;protein binding;RNA binding	Pf00004, Pf00006, Pf00158, Pf00910, Pf01057, Pf01078, Pf05496, Pf06068, Pf07724, Pf07726, Pf07728, Pf13191, Pf13401	[GO:0000166]; GO:0036094; GO:1901265; GO:0005488; GO:0097159; GO:1901363; GO:0003674 [GO:0000502]; GO:0043234; GO:0044424; GO:1905369; GO:0032991; GO:0005622; GO:0044464; GO:1905368; GO:0005575; GO:0005623; GO:1902494 [GO:0003678]; GO:0004386; GO:0140097; GO:0017111; GO:0003824; GO:0016462; GO:0003674; GO:0016818; GO:0016817; GO:0016787 [GO:0003723]; GO:0003676; GO:0097159; GO:1901363; GO:0005488…	841065	AT1G45000	AT1G45000	1	ath03050	Proteasome			0	6.47892	6.63592	6.55401	6.55742	0.111013	1.69293	6.63932	6.51295	6.33028	6.49418	0.155372	2.39248	6.41239	6.27742	6.41799	6.36927	0.0795909	1.24961	6.19885	6.30933
21	ATCG00500.1	K01963	acetyl-CoA carboxylase carboxyl transferase subunit beta	22.015	13	5	37	5	1	488	55.6	6.24	111.37	5		metabolic process		catalytic activity;metal ion binding;nucleotide binding	Pf01039	[GO:0000166]; GO:0036094; GO:1901265; GO:0005488; GO:0097159; GO:1901363; GO:0003674 [GO:0003989]; GO:0016421; GO:0016885; GO:0016874; GO:0003824; GO:0003674 [GO:0005524]; GO:0032559; GO:0035639; GO:0030554; GO:0032555; GO:0043168; GO:1901265; GO:0017076; GO:0032553; GO:0043167; GO:0097159; GO:1901363; GO:0000166; GO:0097367; GO:0005488; GO:0036094; GO:0003674 [GO:0006629]; GO:0044238; GO:0071704…	844755	ATCG00500	accD	Pt	ath00640; ath01100; ath00620; ath01212; ath00061; ath01110; ath01200	Propanoate metabolism; Metabolic pathways; Pyruvate metabolism; Fatty acid metabolism; Fatty acid biosynthesis; Biosynthesis of secondary metabolites; Carbon metabolism			0	6.45162	6.88908	6.82594	6.67035	0.309331	4.6374	6.85073	6.71978	6.67511	6.74854	0.0912777	1.35256	6.51951	6.64957	6.76613	6.64507	0.123371	1.85658	6.5719	6.59893
1676	AT1G24020.2		MLP-like protein 423	28.057	46	6	70	6	1	155	17	5.2	214.29	6		defense response;response to stimulus	membrane		Pf00407, Pf10604	[GO:0006952]; GO:0006950; GO:0050896; GO:0008150 [GO:0009507]; GO:0009536; GO:0043231; GO:0044444; GO:0043227; GO:0043229; GO:0005737; GO:0044424; GO:0043226; GO:0005622; GO:0044464; GO:0005575; GO:0005623 [GO:0009607]; GO:0050896; GO:0008150 [GO:0016020]; GO:0005575	839014	AT1G24020	MLP423	1					0	7.54358	7.44365	7.50715	7.49361	0.0706663	0.943021	7.44318	7.25698	7.51817	7.40611	0.13448	1.8158	7.55824	7.39406	7.50681	7.48637	0.0839806	1.12178	7.47629	7.54681
1247	AT2G33210.1	K04077	heat shock protein 60-2	59.621	30	14	116	4	1	585	61.9	6.68	324.79	14		defense response;metabolic process;response to stimulus;transport	cytoplasm;cytosol;membrane;mitochondrion	metal ion binding;nucleotide binding;protein binding	Pf00118	[GO:0000166]; GO:0036094; GO:1901265; GO:0005488; GO:0097159; GO:1901363; GO:0003674 [GO:0005507]; GO:0046914; GO:0046872; GO:0043169; GO:0043167; GO:0005488; GO:0003674 [GO:0005524]; GO:0032559; GO:0035639; GO:0030554; GO:0032555; GO:0043168; GO:1901265; GO:0017076; GO:0032553; GO:0043167; GO:0097159; GO:1901363; GO:0000166; GO:0097367; GO:0005488; GO:0036094; GO:0003674 [GO:0005737]; GO:0044424…	817883	AT2G33210	HSP60-2	2	ath03018	RNA degradation			0	6.25433	6.73743	6.78126	6.49588	0.341598	5.25869	6.57455	6.59577	6.62538	6.59857	0.0255277	0.386867	6.44814	6.61658	6.58105	6.54859	0.0887848	1.35578	6.48247	6.59993
349	AT5G14920.1		Gibberellin-regulated family protein	6.396	7	2	6	2	1	275	29.1	9.94	9.68	2		regulation of biological process;response to stimulus	extracellular;membrane	protein binding	Pf02704	[GO:0005515]; GO:0005488; GO:0003674 [GO:0005576]; GO:0005575 [GO:0005886]; GO:0016020; GO:0044464; GO:0071944; GO:0005575; GO:0005623 [GO:0009651]; GO:0006970; GO:0006950; GO:0009628; GO:0050896; GO:0008150 [GO:0009737]; GO:0001101; GO:0009725; GO:0033993; GO:0097305; GO:0042221; GO:0009719; GO:0010033; GO:1901700; GO:0050896; GO:0008150 [GO:0009739]; GO:0001101; GO:0009725; GO:0033993; GO:19017…	831344	AT5G14920	AT5G14920	5					0	6.77275	6.39748	6.24501	6.58512	0.26535	4.02955	6.52137	6.35967	6.63893	6.50666	0.140211	2.15488	6.45505	6.52248	6.39237	6.45664	0.0650677	1.00777	6.78673	6.65486
460	AT4G39150.2		DNAJ heat shock N-terminal domain-containing protein	8.958	9	2	16	2	1	345	38.4	7.5	49.99	2		metabolic process	cytoplasm;cytosol		Pf00226, Pf14308	[GO:0005737]; GO:0044424; GO:0005622; GO:0044464; GO:0005575; GO:0005623 [GO:0005829]; GO:0044444; GO:0005737; GO:0044424; GO:0005622; GO:0044464; GO:0005575; GO:0005623 [GO:0006457]; GO:0009987; GO:0008150	830070	AT4G39150	AT4G39150	4					0	5.62069	5.37038	5.6567	5.49554	0.176994	3.22069	6.18977	6.00076	6.13034	6.10696	0.0966515	1.58265	6.1465	5.9258	6.15229	6.07486	0.129124	2.12555	5.71733	5.90076
487	AT4G35260.1	K00030	isocitrate dehydrogenase 1	31.295	22	5	49	4	1	367	39.6	8.13	156.14	5		metabolic process	mitochondrion	catalytic activity;metal ion binding	Pf00180	[GO:0004449]; GO:0004448; GO:0016616; GO:0016614; GO:0016491; GO:0003824; GO:0003674 [GO:0005739]; GO:0043231; GO:0044444; GO:0043227; GO:0043229; GO:0005737; GO:0044424; GO:0043226; GO:0005622; GO:0044464; GO:0005575; GO:0005623 [GO:0006099]; GO:0006101; GO:0009060; GO:0044238; GO:0072350; GO:0045333; GO:0008152; GO:0019752; GO:0015980; GO:0008150; GO:0043436; GO:0006091; GO:0055114; GO:0006082;…	829679	AT4G35260	IDH1	4	ath01110; ath01230; ath00020; ath01200; ath01210; ath01100	Biosynthesis of secondary metabolites; Biosynthesis of amino acids; Citrate cycle (TCA cycle); Carbon metabolism; 2-Oxocarboxylic acid metabolism; Metabolic pathways			1	7.18456	7.05206	7.17397	7.11831	0.0936877	1.31615	7.05208	7.07858	7.09028	7.07365	0.0195725	0.276697	7.20086	7.11102	7.04774	7.11987	0.076942	1.08067	7.07958	7.18374
1248	AT2G33150.1	K07513	peroxisomal 3-ketoacyl-CoA thiolase 3	83.282	42	10	124	10	1	462	48.5	8.34	422.22	10		cell organization and biogenesis;metabolic process;regulation of biological process;response to stimulus	cytosol;membrane;mitochondrion	catalytic activity	Pf00108, Pf02803	[GO:0003824]; GO:0003674 [GO:0003988]; GO:0016408; GO:0016747; GO:0016746; GO:0016740; GO:0003824; GO:0003674 [GO:0005730]; GO:0031981; GO:0043232; GO:0044428; GO:0070013; GO:0043228; GO:0043229; GO:0005634; GO:0044446; GO:0043233; GO:0044424; GO:0043226; GO:0043231; GO:0044422; GO:0031974; GO:0005622; GO:0044464; GO:0005575; GO:0043227; GO:0005623 [GO:0005739]; GO:0043231; GO:0044444; GO:0043227…	817876	AT2G33150	PKT3	2	ath00071; ath01100; ath04146; ath00592; ath00280; ath01110; ath01212; ath01040	Fatty acid degradation; Metabolic pathways; Peroxisome; alpha-Linolenic acid metabolism; Valine, leucine and isoleucine degradation; Biosynthesis of secondary metabolites; Fatty acid metabolism; Biosynthesis of unsaturated fatty acids			0	7.0861	7.29617	7.17029	7.19113	0.148543	2.06564	7.07902	7.36268	7.26871	7.2368	0.144497	1.99669	7.31225	7.2685	7.23607	7.27227	0.0382296	0.52569	7.11391	7.03302
258	AT5G27640.2	K03253	translation initiation factor 3B1	9.953	6	3	10	3	1	738	84.9	5.31	15.16	3		cell organization and biogenesis;metabolic process;regulation of biological process	cytoplasm;cytosol;nucleus	protein binding;RNA binding	Pf04762, Pf08662	[GO:0001731]; GO:0002183; GO:0022618; GO:0002181; GO:0006413; GO:0022613; GO:0034622; GO:0071826; GO:0006412; GO:0044237; GO:0044085; GO:0065003; GO:0043933; GO:0010467; GO:0034645; GO:0043043; GO:0044267; GO:0008152; GO:0009987; GO:0071840; GO:0022607; GO:0016043; GO:0043170; GO:0009059; GO:0044249; GO:0044260; GO:0006518; GO:0043604; GO:1901566; GO:0019538; GO:0008150; GO:0071704; GO:1901576; G…	832826	AT5G27640	TIF3B1	5					0	6.2507	6.33084	6.36243	6.29077	0.0566616	0.90071	6.2724	6.23733	6.1826	6.23078	0.0452574	0.726353	6.18213	6.16406	5.89735	6.08118	0.15946	2.62218	5.76417	5.85593
195	AT5G44720.1		Molybdenum cofactor sulfurase family protein	13.24	18	4	13	4	1	308	34.8	5.64	40.37	4			mitochondrion	catalytic activity;metal ion binding	Pf03473, Pf03476	[GO:0003824]; GO:0003674 [GO:0005739]; GO:0043231; GO:0044444; GO:0043227; GO:0043229; GO:0005737; GO:0044424; GO:0043226; GO:0005622; GO:0044464; GO:0005575; GO:0005623 [GO:0008265]; GO:0016783; GO:0016782; GO:0016740; GO:0003824; GO:0003674 [GO:0030151]; GO:0046914; GO:0046872; GO:0043169; GO:0043167; GO:0005488; GO:0003674 [GO:0030170]; GO:0043168; GO:0048037; GO:0070279; GO:0043167; GO:000548…	834501	AT5G44720	AT5G44720	5					0	6.14958	6.31663	6.44204	6.23311	0.11812	1.89504	6.16559	6.48865	6.43326	6.3625	0.172766	2.71538	6.13605	6.58152	6.43019	6.38259	0.226515	3.54895	6.39387	6.63215
906	AT3G29350.1	K14490	histidine-containing phosphotransmitter 2	7.61	20	2	18	2	1	156	17.5	5.17	47.4	2	Acetyl [N-Term]	cell differentiation;metabolic process;regulation of biological process;response to stimulus	cytoplasm;cytosol;nucleus	catalytic activity;protein binding;signal transducer activity	Pf01627	[GO:0000160]; GO:0035556; GO:0007165; GO:0007154; GO:0009987; GO:0023052; GO:0050794; GO:0051716; GO:0008150; GO:0050789; GO:0050896; GO:0065007 [GO:0004871]; GO:0003674 [GO:0005515]; GO:0005488; GO:0003674 [GO:0005622]; GO:0044464; GO:0005575; GO:0005623 [GO:0005634]; GO:0043231; GO:0043227; GO:0043229; GO:0043226; GO:0044424; GO:0005575; GO:0005622; GO:0044464; GO:0005623 [GO:0005737]; GO:00444…	822593	AT3G29350	AHP2	3	ath04075	Plant hormone signal transduction			0	5.90233	5.92869	5.73183	5.91551	0.0186392	0.31509	5.76803	5.69585	6.08622	5.85004	0.207704	3.55047	5.86715	5.835	5.57922	5.76046	0.15778	2.73901	5.56531	5.66394
199	AT5G44070.1	K05941	phytochelatin synthase 1 (PCS1)	10.607	12	4	15	4	1	485	54.4	6.6	37.67	4		cell organization and biogenesis;defense response;metabolic process;response to stimulus;transport	cytosol	catalytic activity;metal ion binding;transporter activity	Pf05023, Pf09328	[GO:0005507]; GO:0046914; GO:0046872; GO:0043169; GO:0043167; GO:0005488; GO:0003674 [GO:0005829]; GO:0044444; GO:0005737; GO:0044424; GO:0005622; GO:0044464; GO:0005575; GO:0005623 [GO:0009507]; GO:0009536; GO:0043231; GO:0044444; GO:0043227; GO:0043229; GO:0005737; GO:0044424; GO:0043226; GO:0005622; GO:0044464; GO:0005575; GO:0005623 [GO:0010038]; GO:0010035; GO:0042221; GO:0050896; GO:0008150…	834430	AT5G44070	CAD1	5					0	6.4494	6.24296	6.16811	6.34618	0.145973	2.30017	5.83941	5.98747	6.26527	6.03072	0.216198	3.58495	5.99752	6.3286	6.2451	6.19041	0.172182	2.78144	6.41323	6.44888
1573	AT1G50200.1	K01872	Alanyl-tRNA synthetase	49.489	15	11	76	11	1	1003	110.4	6.46	241.04	11		metabolic process;response to stimulus	cytoplasm;cytosol;mitochondrion	catalytic activity;metal ion binding;nucleotide binding;RNA binding	Pf01411, Pf07973	[GO:0000049]; GO:0003723; GO:0003676; GO:0097159; GO:1901363; GO:0005488; GO:0003674 [GO:0000166]; GO:0036094; GO:1901265; GO:0005488; GO:0097159; GO:1901363; GO:0003674 [GO:0003676]; GO:0097159; GO:1901363; GO:0005488; GO:0003674 [GO:0003723]; GO:0003676; GO:0097159; GO:1901363; GO:0005488; GO:0003674 [GO:0004812]; GO:0140101; GO:0140098; GO:0003824; GO:0003674 [GO:0004813]; GO:0004812; GO:01401…	841442	AT1G50200	ALATS	1	ath00970	Aminoacyl-tRNA biosynthesis			0	6.97144	7.03098	6.98681	7.00121	0.0421049	0.601394	6.97277	7.03909	6.98653	6.99946	0.0349996	0.500033	6.92384	7.00643	7.03152	6.98726	0.0563404	0.80633	6.97836	6.95902
306	AT5G19770.1	K07374	tubulin alpha-3	83.331	48	15	230	5	1	450	49.6	5.1	638.63	15		cell organization and biogenesis;response to stimulus	cytoplasm;cytoskeleton;cytosol;extracellular;membrane	catalytic activity;nucleotide binding;structural molecule activity	Pf00091, Pf03953	[GO:0000166]; GO:0036094; GO:1901265; GO:0005488; GO:0097159; GO:1901363; GO:0003674 [GO:0003924]; GO:0017111; GO:0016462; GO:0016818; GO:0016817; GO:0016787; GO:0003824; GO:0003674 [GO:0005200]; GO:0005198; GO:0003674 [GO:0005525]; GO:0032550; GO:0032561; GO:0035639; GO:0001883; GO:0032549; GO:0019001; GO:0032555; GO:0043168; GO:1901265; GO:0001882; GO:0017076; GO:0032553; GO:0043167; GO:0097159…	832098; 832097	AT5G19780; AT5G19770	TUA5; TUA3	5	ath04145	Phagosome			1	7.06953	7.41818	7.43615	7.24385	0.246533	3.40335	7.45173	7.36051	7.21908	7.34377	0.11722	1.59619	7.17516	7.00641	7.20762	7.12973	0.108024	1.51513	7.09599	7.31043
606	AT4G21860.3	K07305	methionine sulfoxide reductase B 2	26.819	38	5	91	5	1	202	22	8.56	307.91	5		metabolic process;response to stimulus;transport		catalytic activity;metal ion binding	Pf01641	[GO:0006810]; GO:0051234; GO:0051179; GO:0008150 [GO:0006979]; GO:0006950; GO:0050896; GO:0008150 [GO:0009507]; GO:0009536; GO:0043231; GO:0044444; GO:0043227; GO:0043229; GO:0005737; GO:0044424; GO:0043226; GO:0005622; GO:0044464; GO:0005575; GO:0005623 [GO:0009536]; GO:0043231; GO:0044444; GO:0043227; GO:0043229; GO:0005737; GO:0044424; GO:0043226; GO:0005622; GO:0044464; GO:0005575; GO:0005623…	828274	AT4G21860	MSRB2	4					0	7.22996	7.38341	7.04975	7.30668	0.108507	1.48504	7.40389	7.42053	7.23412	7.35285	0.103154	1.40291	7.26834	7.25774	7.14224	7.22278	0.0699461	0.96841	7.35688	7.06871
1754	AT1G12900.1	K05298	glyceraldehyde 3-phosphate dehydrogenase A subunit 2	148.932	67	21	898	6	1	399	42.8	8.05	2867.14	21		metabolic process	cytoplasm;cytosol;extracellular;membrane	catalytic activity;nucleotide binding	Pf00044, Pf02800	[GO:0004028]; GO:0016620; GO:0016903; GO:0016491; GO:0003824; GO:0003674 [GO:0005737]; GO:0044424; GO:0005622; GO:0044464; GO:0005575; GO:0005623 [GO:0005829]; GO:0044444; GO:0005737; GO:0044424; GO:0005622; GO:0044464; GO:0005575; GO:0005623 [GO:0006006]; GO:0019318; GO:0005996; GO:0005975; GO:0044281; GO:0044238; GO:0071704; GO:0008152; GO:0008150 [GO:0006096]; GO:0006090; GO:0006757; GO:001605…	837848	AT1G12900	GAPA-2	1	ath00710; ath01100; ath01200	Carbon fixation in photosynthetic organisms; Metabolic pathways; Carbon metabolism			0	8.36168	8.19973	8.27291	8.28071	0.114518	1.38295	8.25434	8.26121	8.31255	8.27603	0.0318137	0.384408	8.25731	8.25524	8.303	8.27185	0.0269979	0.326382	8.28338	8.35979
468	AT4G38460.1	K13789	geranylgeranyl reductase	23.123	15	3	15	3	1	326	35.2	6.13	50.68	3		metabolic process	membrane	catalytic activity;metal ion binding;protein binding	Pf00348	[GO:0004311]; GO:0004659; GO:0016765; GO:0016740; GO:0003824; GO:0003674 [GO:0004659]; GO:0016765; GO:0016740; GO:0003824; GO:0003674 [GO:0005515]; GO:0005488; GO:0003674 [GO:0008299]; GO:0006720; GO:0008610; GO:0044249; GO:0044255; GO:0006629; GO:1901576; GO:0009058; GO:0044237; GO:0044238; GO:0071704; GO:0008152; GO:0009987; GO:0008150 [GO:0009507]; GO:0009536; GO:0043231; GO:0044444; GO:004322…	830002	AT4G38460	GGR	4	ath01100; ath00900; ath01110	Metabolic pathways; Terpenoid backbone biosynthesis; Biosynthesis of secondary metabolites			0	6.15108	6.35061	6.44324	6.25085	0.141089	2.25712	6.42773	6.72912	6.34715	6.50134	0.201341	3.09692	5.75725	6.1812	6.17349	6.03732	0.242572	4.01788	5.98361	6.35564
197	AT5G44340.1	K07375	tubulin beta chain 4	156.665	57	17	346	3	1	444	49.8	4.86	1051.57	17		cell organization and biogenesis	cytoplasm;cytoskeleton;cytosol;extracellular;Golgi;membrane	catalytic activity;nucleotide binding;protein binding;structural molecule activity	Pf00091, Pf03953, Pf10644	[GO:0000166]; GO:0036094; GO:1901265; GO:0005488; GO:0097159; GO:1901363; GO:0003674 [GO:0003924]; GO:0017111; GO:0016462; GO:0016818; GO:0016817; GO:0016787; GO:0003824; GO:0003674 [GO:0005200]; GO:0005198; GO:0003674 [GO:0005515]; GO:0005488; GO:0003674 [GO:0005525]; GO:0032550; GO:0032561; GO:0035639; GO:0001883; GO:0032549; GO:0019001; GO:0032555; GO:0043168; GO:1901265; GO:0001882; GO:001707…	834459	AT5G44340	TUB4	5	ath04145	Phagosome			4	7.10863	7.31588	7.35387	7.21225	0.14655	2.03196	7.36234	7.45973	7.20286	7.34164	0.129679	1.76635	7.18152	7.09685	7.25103	7.17647	0.0772115	1.0759	6.8429	7.31895
740	AT4G01050.1	K17525	thylakoid rhodanese-like	27.193	15	5	58	5	1	466	49.4	5.3	189.3	5		defense response;metabolic process;response to stimulus	extracellular;membrane	catalytic activity;protein binding		[GO:0004568]; GO:0004553; GO:0016798; GO:0016787; GO:0003824; GO:0003674 [GO:0005515]; GO:0005488; GO:0003674 [GO:0005576]; GO:0005575 [GO:0006032]; GO:0006026; GO:0006030; GO:1901072; GO:0006022; GO:0009057; GO:1901136; GO:1901565; GO:1901071; GO:0046348; GO:0043170; GO:1901135; GO:1901564; GO:1901575; GO:0006040; GO:0071704; GO:0006807; GO:0009056; GO:0008152; GO:0008150 [GO:0008061]; GO:009736…	827921	AT4G01050	TROL	4					0	7.03042	7.23203	7.18655	7.13123	0.142555	1.99903	7.37931	7.20761	7.05472	7.21388	0.162386	2.25103	7.0605	6.87733	7.11019	7.01601	0.122641	1.74802	6.90427	6.97891
98	AT5G60600.1	K03526	4-hydroxy-3-methylbut-2-enyl diphosphate synthase	107.781	38	21	226	21	1	741	82.2	6.43	695.32	21		metabolic process;regulation of biological process;response to stimulus	nucleus	catalytic activity;metal ion binding	Pf04551	[GO:0003824]; GO:0003674 [GO:0005506]; GO:0046914; GO:0046872; GO:0043169; GO:0043167; GO:0005488; GO:0003674 [GO:0005634]; GO:0043231; GO:0043227; GO:0043229; GO:0043226; GO:0044424; GO:0005575; GO:0005622; GO:0044464; GO:0005623 [GO:0008299]; GO:0006720; GO:0008610; GO:0044249; GO:0044255; GO:0006629; GO:1901576; GO:0009058; GO:0044237; GO:0044238; GO:0071704; GO:0008152; GO:0009987; GO:0008150…	836181	AT5G60600	HDS	5	ath01100; ath00900; ath01110	Metabolic pathways; Terpenoid backbone biosynthesis; Biosynthesis of secondary metabolites			0	7.65051	7.75914	7.64757	7.70482	0.0768117	0.99693	7.65394	7.59674	7.57008	7.60692	0.0428438	0.563221	7.58204	7.46129	7.57114	7.53816	0.0667901	0.886028	7.5293	7.56059
1320	AT2G22230.1	K02372	Thioesterase superfamily protein	22.768	22	4	69	4	1	220	24.2	8.48	202.23	4		defense response;metabolic process;response to stimulus	cytoplasm	catalytic activity	Pf07977	[GO:0005618]; GO:0030312; GO:0044464; GO:0071944; GO:0005575; GO:0005623 [GO:0005737]; GO:0044424; GO:0005622; GO:0044464; GO:0005575; GO:0005623 [GO:0006633]; GO:0006631; GO:0008610; GO:0072330; GO:0032787; GO:0044255; GO:0006629; GO:1901576; GO:0046394; GO:0019752; GO:0044237; GO:0044238; GO:0071704; GO:0009058; GO:0016053; GO:0043436; GO:0008152; GO:0009987; GO:0006082; GO:0044249; GO:0044283;…	816756	AT2G22230	AT2G22230	2	ath00780; ath00061; ath01212; ath01100	Biotin metabolism; Fatty acid biosynthesis; Fatty acid metabolism; Metabolic pathways			0	7.13776	7.22645	7.13815	7.1821	0.0627146	0.873206	7.22332	7.10629	7.25278	7.19413	0.0774815	1.07701	7.18117	7.24955	7.21806	7.21626	0.0342244	0.474267	7.0849	7.09611
215	AT5G41670.1	K00033	6-phosphogluconate dehydrogenase family protein	38.502	30	9	82	3	1	487	53.3	5.8	269.01	9		metabolic process;response to stimulus	cytoplasm;cytosol;mitochondrion	catalytic activity;protein binding	Pf00393, Pf03446	[GO:0004616]; GO:0016616; GO:0016614; GO:0016491; GO:0003824; GO:0003674 [GO:0005515]; GO:0005488; GO:0003674 [GO:0005737]; GO:0044424; GO:0005622; GO:0044464; GO:0005575; GO:0005623 [GO:0005739]; GO:0043231; GO:0044444; GO:0043227; GO:0043229; GO:0005737; GO:0044424; GO:0043226; GO:0005622; GO:0044464; GO:0005575; GO:0005623 [GO:0005829]; GO:0044444; GO:0005737; GO:0044424; GO:0005622; GO:004446…	834169	AT5G41670	AT5G41670	5	ath01110; ath00030; ath01100; ath00480; ath01200	Biosynthesis of secondary metabolites; Pentose phosphate pathway; Metabolic pathways; Glutathione metabolism; Carbon metabolism			0	5.57596	6.34092	6.4098	5.95844	0.54091	9.07804	6.58695	6.57144	6.25583	6.47141	0.18686	2.88747	5.86251	5.80087	6.55316	6.07218	0.417682	6.87862	6.26644	6.10857
1704	AT1G20160.1		Subtilisin-like serine endopeptidase family protein	12.076	5	3	14	3	1	769	81.4	6	41.76	3		metabolic process;regulation of biological process;response to stimulus	extracellular	catalytic activity;protein binding	Pf00082, Pf05922	[GO:0004252]; GO:0004175; GO:0008236; GO:0070011; GO:0017171; GO:0008233; GO:0016787; GO:0140096; GO:0003824; GO:0003674 [GO:0005515]; GO:0005488; GO:0003674 [GO:0005576]; GO:0005575 [GO:0005618]; GO:0030312; GO:0044464; GO:0071944; GO:0005575; GO:0005623 [GO:0006508]; GO:0019538; GO:0043170; GO:0044238; GO:1901564; GO:0071704; GO:0008152; GO:0006807; GO:0008150 [GO:0008233]; GO:0016787; GO:01400…	838606	AT1G20160	ATSBT5.2	1					0	6.03061	6.08004	6.10285	6.05533	0.0349527	0.577222	6.10876	6.03286	5.82097	5.98753	0.149151	2.49103	6.29655	6.45532	6.20864	6.32017	0.125027	1.97822	6.24841	6.37426
1202	AT2G38540.1		lipid transfer protein 1	13.911	26	3	104	3	1	118	11.7	8.95	240.57	3		cell organization and biogenesis;transport	extracellular;membrane	protein binding	Pf00234, Pf14368	[GO:0005516]; GO:0005515; GO:0005488; GO:0003674 [GO:0005576]; GO:0005575 [GO:0005618]; GO:0030312; GO:0044464; GO:0071944; GO:0005575; GO:0005623 [GO:0005886]; GO:0016020; GO:0044464; GO:0071944; GO:0005575; GO:0005623 [GO:0006810]; GO:0051234; GO:0051179; GO:0008150 [GO:0006869]; GO:0010876; GO:0071702; GO:0033036; GO:0006810; GO:0051179; GO:0051234; GO:0008150 [GO:0008289]; GO:0005488; GO:0003…	818436	AT2G38540	LP1	2					0	8.75564	7.93299	7.99211	8.34431	0.581695	6.97116	7.80437	7.93297	7.84192	7.85975	0.0661266	0.841332	8.2531	8.18557	7.73596	8.05821	0.28111	3.48849	8.39249	8.13184
1449	AT1G74970.1	K02996	ribosomal protein S9	26.902	28	4	61	4	1	208	22.6	10.46	204.47	4		metabolic process	membrane;ribosome	RNA binding;structural molecule activity	Pf00380	[GO:0000312]; GO:0000314; GO:0009547; GO:0044435; GO:0000313; GO:0015935; GO:0009532; GO:0009536; GO:0044444; GO:0044446; GO:0005840; GO:0044422; GO:0044391; GO:0043231; GO:0005737; GO:0044424; GO:0043229; GO:0030529; GO:0043232; GO:0005575; GO:0043226; GO:0043227; GO:0005622; GO:0044464; GO:1990904; GO:0043228; GO:0005623; GO:0032991 [GO:0000462]; GO:0030490; GO:0006364; GO:0042274; GO:0016072; …	843836	AT1G74970	RPS9	1	ath03010	Ribosome			0	7.00701	7.10839	7.17387	7.0577	0.0716877	1.01574	7.20333	7.05784	7.02439	7.09519	0.0951331	1.34081	6.98507	6.98683	7.11202	7.02797	0.0727906	1.03573	6.94099	6.9929
673	AT4G13200.1		unknown protein; FUNCTIONS IN: molecular_function unknown; INVOLVED IN: biological_process unknown; LOCATED IN: thylakoid, chloroplast thylakoid membrane, chloroplast, plastoglobule; EXPRESSED IN: 22 plant structures; EXPRESSED DURING: 13 growth stages; Has 97 Blast hits to 97 proteins in 46 species: Archae - 0; Bacteria - 65; Metazoa - 2; Fungi - 0; Plants - 28; Viruses - 0; Other Eukaryotes - 2…	6.46	13	2	10	2	1	185	20.4	5.3	26.22	2			membrane			[GO:0003674] [GO:0008150] [GO:0009507]; GO:0009536; GO:0043231; GO:0044444; GO:0043227; GO:0043229; GO:0005737; GO:0044424; GO:0043226; GO:0005622; GO:0044464; GO:0005575; GO:0005623 [GO:0009535]; GO:0009534; GO:0044434; GO:0055035; GO:0031976; GO:0009507; GO:0044435; GO:0042651; GO:0009579; GO:0031984; GO:0009536; GO:0044444; GO:0044446; GO:0034357; GO:0044424; GO:0043227; GO:0043231; GO:0005737…	826935	AT4G13200	AT4G13200	4					0	5.94441	6.40031	6.28055	6.17236	0.322372	5.22284	6.41102	6.14996	6.09637	6.21911	0.16834	2.70681	6.43687	5.75738	6.03205	6.07543	0.34182	5.62626	6.20238	5.5938
1722	AT1G17100.1		SOUL heme-binding family protein	45.748	46	7	94	7	1	232	25.4	4.92	338.11	7			membrane;vacuole		Pf04832	[GO:0005773]; GO:0043231; GO:0044444; GO:0043227; GO:0043229; GO:0005737; GO:0044424; GO:0043226; GO:0005622; GO:0044464; GO:0005575; GO:0005623 [GO:0005774]; GO:0044437; GO:0098588; GO:0098805; GO:0005773; GO:0044444; GO:0044446; GO:0031090; GO:0016020; GO:0043231; GO:0005737; GO:0044424; GO:0043229; GO:0044422; GO:0043227; GO:0005575; GO:0005622; GO:0044464; GO:0043226; GO:0005623 [GO:0008150] …	838280	AT1G17100	AT1G17100; HBP1	1					0	7.4122	7.05548	7.12768	7.23384	0.252235	3.48687	7.06849	7.10797	7.13677	7.10441	0.0342763	0.482465	7.15809	7.44591	7.19647	7.26682	0.156275	2.15053	7.22286	7.11864
919	AT3G26900.3		shikimate kinase like 1	12.353	13	2	11	2	1	280	30.5	5.16	39.32	2		cell organization and biogenesis;metabolic process		catalytic activity;metal ion binding	Pf01202	[GO:0000287]; GO:0046872; GO:0043169; GO:0043167; GO:0005488; GO:0003674 [GO:0004765]; GO:0016301; GO:0016773; GO:0016772; GO:0016740; GO:0003824; GO:0003674 [GO:0009073]; GO:0008652; GO:0009072; GO:0019438; GO:1901362; GO:0006520; GO:0046394; GO:1901566; GO:0006725; GO:1901360; GO:0044249; GO:1901576; GO:0019752; GO:0044238; GO:1901564; GO:0016053; GO:0044237; GO:0071704; GO:0009058; GO:0043436;…	822306	AT3G26900	SKL1	3					0	6.16705	6.26156	6.03728	6.2143	0.0668251	1.07534	6.18659	6.04323	6.0722	6.10067	0.0758008	1.2425	5.9131	5.72378	5.91016	5.84902	0.108465	1.85441	6.14667	6.31875
1175	AT2G42220.1		Rhodanese/Cell cycle control phosphatase superfamily protein	17.192	36	4	7	4	1	234	25.5	8.66	21.9	4			membrane		Pf00581	[GO:0003674] [GO:0008150] [GO:0009507]; GO:0009536; GO:0043231; GO:0044444; GO:0043227; GO:0043229; GO:0005737; GO:0044424; GO:0043226; GO:0005622; GO:0044464; GO:0005575; GO:0005623 [GO:0009534]; GO:0031976; GO:0044434; GO:0009579; GO:0031984; GO:0044435; GO:0009507; GO:0044424; GO:0043227; GO:0044446; GO:0009536; GO:0044444; GO:0005622; GO:0044464; GO:0043226; GO:0043229; GO:0044422; GO:0043231…	818822	AT2G42220	AT2G42220	2					0	6.02567	6.04328	6.00731	6.03447	0.012452	0.206348	6.5226	5.62258	6.27307	6.13942	0.464659	7.56846	5.11545	5.0905	5.06404	5.09	0.0257116	0.505139	5.26649	5.56155
1823	AT1G04480.1	K02894	Ribosomal protein L14p/L23e family protein	38.98	44	5	70	5	1	140	15	10.48	171.96	5		metabolic process	ribosome	RNA binding;structural molecule activity	Pf00238	[GO:0003735]; GO:0005198; GO:0003674 [GO:0005730]; GO:0031981; GO:0043232; GO:0044428; GO:0070013; GO:0043228; GO:0043229; GO:0005634; GO:0044446; GO:0043233; GO:0044424; GO:0043226; GO:0043231; GO:0044422; GO:0031974; GO:0005622; GO:0044464; GO:0005575; GO:0043227; GO:0005623 [GO:0005840]; GO:0030529; GO:0043232; GO:0044444; GO:0044424; GO:1990904; GO:0043228; GO:0043229; GO:0005737; GO:0005622;…	839511; 819595; 817900	AT2G33370; AT1G04480; AT3G04400	AT1G04480; emb2171; AT2G33370	1; 3; 2	ath03010	Ribosome			0	7.71994	7.42535	7.36119	7.57264	0.208308	2.7508	7.42041	7.22383	7.3106	7.31828	0.0985157	1.34616	7.27898	7.29617	7.21327	7.26281	0.0437502	0.602388	7.26183	7.16162
1293	AT2G26210.1		Ankyrin repeat family protein	15.452	26	3	11	3	1	190	20.3	6.04	28.73	3			cytoplasm	protein binding	Pf00023, Pf12796, Pf13637, Pf13857	[GO:0005515]; GO:0005488; GO:0003674 [GO:0005622]; GO:0044464; GO:0005575; GO:0005623 [GO:0005737]; GO:0044424; GO:0005622; GO:0044464; GO:0005575; GO:0005623 [GO:0008150]	817161	AT2G26210	AT2G26210	2					0	6.08074	5.99985	5.81849	6.04029	0.0571978	0.946937	5.86745	5.44818	5.89888	5.73817	0.251629	4.38518	6.09147	6.12481	5.67375	5.96334	0.251351	4.21494	6.02122	5.91807
445	AT5G02120.1		one helix protein	12.176	35	3	23	3	1	110	12	9.45	59.06	3		metabolic process;response to stimulus;transport	membrane	transporter activity		[GO:0007623]; GO:0048511; GO:0008150 [GO:0009507]; GO:0009536; GO:0043231; GO:0044444; GO:0043227; GO:0043229; GO:0005737; GO:0044424; GO:0043226; GO:0005622; GO:0044464; GO:0005575; GO:0005623 [GO:0009523]; GO:0009521; GO:0034357; GO:0044436; GO:0098796; GO:0016020; GO:0009579; GO:0044424; GO:0043234; GO:0044425; GO:0005575; GO:0005622; GO:0044464; GO:0032991; GO:0005623 [GO:0009535]; GO:0009534…	831799	AT5G02120	OHP	5					0	6.10823	6.34432	6.21454	6.22627	0.166942	2.68124	6.38515	6.02745	6.33126	6.24795	0.192854	3.08668	6.47512	6.4228	6.45717	6.4517	0.0265857	0.412072	6.73709	6.27586
623	AT4G19170.1	K09840	nine-cis-epoxycarotenoid dioxygenase 4	18.327	8	4	16	4	1	595	65.6	6.92	42.9	4		metabolic process		catalytic activity;metal ion binding;protein binding	Pf03055	[GO:0005515]; GO:0005488; GO:0003674 [GO:0009507]; GO:0009536; GO:0043231; GO:0044444; GO:0043227; GO:0043229; GO:0005737; GO:0044424; GO:0043226; GO:0005622; GO:0044464; GO:0005575; GO:0005623 [GO:0009536]; GO:0043231; GO:0044444; GO:0043227; GO:0043229; GO:0005737; GO:0044424; GO:0043226; GO:0005622; GO:0044464; GO:0005575; GO:0005623 [GO:0009974]; GO:0072374; GO:0004497; GO:0016705; GO:0016491…	827655	AT4G19170	NCED4	4	ath01100; ath01110; ath00906	Metabolic pathways; Biosynthesis of secondary metabolites; Carotenoid biosynthesis			0	6.7584	6.71144	6.90464	6.73492	0.0332118	0.493128	6.89363	6.91438	7.05035	6.95279	0.0851258	1.22434	6.98803	6.91264	6.92185	6.94084	0.0411223	0.592469	6.5944	6.88155
736	AT4G01310.1	K02931	Ribosomal L5P family protein	59.712	45	10	133	10	1	262	28.3	9.99	344.06	10		cell organization and biogenesis;metabolic process;response to stimulus	membrane;ribosome	RNA binding;structural molecule activity	Pf00281, Pf00673	[GO:0000027]; GO:0022618; GO:0042255; GO:0042273; GO:0022613; GO:0034622; GO:0071826; GO:0042254; GO:0070925; GO:0044085; GO:0065003; GO:0043933; GO:0006996; GO:0022607; GO:0071840; GO:0016043; GO:0008150; GO:0009987 [GO:0003723]; GO:0003676; GO:0097159; GO:1901363; GO:0005488; GO:0003674 [GO:0003735]; GO:0005198; GO:0003674 [GO:0005622]; GO:0044464; GO:0005575; GO:0005623 [GO:0005840]; GO:003052…	827947	AT4G01310	AT4G01310	4	ath03010	Ribosome			0	7.40755	7.48575	7.49708	7.44665	0.0552999	0.742615	7.52143	7.39418	7.50508	7.47356	0.0692314	0.926351	7.29821	7.23035	7.39837	7.30898	0.0845238	1.15644	7.44582	7.36114
387	AT5G11200.2	K12812	DEAD/DEAH box RNA helicase family protein	14.564	7	3	18	3	1	486	55.4	5.92	40.74	3		metabolic process;regulation of biological process;response to stimulus;transport	cytoplasm;cytosol;nucleus;spliceosomal complex	catalytic activity;DNA binding;nucleotide binding;protein binding;RNA binding	Pf00270, Pf00271	[GO:0000166]; GO:0036094; GO:1901265; GO:0005488; GO:0097159; GO:1901363; GO:0003674 [GO:0000398]; GO:0000377; GO:0006397; GO:0000375; GO:0006396; GO:0016071; GO:0008380; GO:0010467; GO:0016070; GO:0043170; GO:0044260; GO:0090304; GO:0071704; GO:0044237; GO:0006139; GO:0008152; GO:0009987; GO:0006725; GO:0034641; GO:0044238; GO:0046483; GO:1901360; GO:0008150; GO:0006807 [GO:0003676]; GO:0097159;…	830990	AT5G11200	AT5G11200; UAP56b	5					0	6.47767	6.65117	6.63472	6.56442	0.122684	1.86893	6.65477	6.61729	6.65135	6.64114	0.0207262	0.312089	6.48707	6.4077	6.50007	6.46495	0.0500011	0.773419	6.34598	6.62836
462	AT4G38970.1	K01623	fructose-bisphosphate aldolase 2	136.768	55	17	715	9	1	398	43	7.24	2298.28	17		metabolic process;response to stimulus	extracellular;membrane	catalytic activity	Pf00274	[GO:0003824]; GO:0003674 [GO:0004332]; GO:0016832; GO:0016830; GO:0016829; GO:0003824; GO:0003674 [GO:0006094]; GO:0006006; GO:0019319; GO:0019318; GO:0046364; GO:0005996; GO:0016051; GO:0044283; GO:0005975; GO:0044281; GO:1901576; GO:0009058; GO:0044238; GO:0071704; GO:0008152; GO:0008150 [GO:0006096]; GO:0006090; GO:0006757; GO:0016052; GO:0046496; GO:0032787; GO:0006091; GO:0006165; GO:0046031…	830052	AT4G38970	FBA2	4	ath00051; ath00710; ath01100; ath01230; ath01110; ath01200; ath00030; ath00010	Fructose and mannose metabolism; Carbon fixation in photosynthetic organisms; Metabolic pathways; Biosynthesis of amino acids; Biosynthesis of secondary metabolites; Carbon metabolism; Pentose phosphate pathway; Glycolysis / Gluconeogenesis			10	8.97493	9.12663	9.07892	9.05078	0.107271	1.18521	9.03465	9.15683	9.11008	9.10052	0.0616443	0.677371	8.99389	8.97535	9.05686	9.0087	0.0427254	0.474268	9.03601	9.03118
39	AT5G67590.1	K03937	NADH-ubiquinone oxidoreductase-related	4.711	12	2	13	2	1	154	17.1	9.64	24.67	2		metabolic process;response to stimulus;transport	membrane;mitochondrion	catalytic activity;metal ion binding	Pf04800	[GO:0005739]; GO:0043231; GO:0044444; GO:0043227; GO:0043229; GO:0005737; GO:0044424; GO:0043226; GO:0005622; GO:0044464; GO:0005575; GO:0005623 [GO:0005743]; GO:0019866; GO:0031966; GO:0031090; GO:0031967; GO:0044424; GO:0005740; GO:0044429; GO:0016020; GO:0043227; GO:0044422; GO:0031975; GO:0044446; GO:0005622; GO:0044464; GO:0005739; GO:0044444; GO:0005575; GO:0043226; GO:0043229; GO:0005623; …	836895	AT5G67590	FRO1	5	ath01100; ath00190	Metabolic pathways; Oxidative phosphorylation			0	6.28582	6.09207	6.12092	6.18894	0.137005	2.2137	6.22106	6.13801	6.01097	6.12335	0.10581	1.72798	6.1413	6.48355	6.05274	6.22587	0.227515	3.65436	6.15135	6.26707
1255	AT2G31810.1	K01653	ACT domain-containing small subunit of acetolactate synthase protein	15.236	10	4	33	4	1	491	53.8	8.97	100.06	4		metabolic process;regulation of biological process	cytosol	catalytic activity;protein binding	Pf01842, Pf10369, Pf13291, Pf13710	[GO:0003984]; GO:0016744; GO:0016740; GO:0003824; GO:0003674 [GO:0005515]; GO:0005488; GO:0003674 [GO:0005777]; GO:0042579; GO:0043231; GO:0044444; GO:0043227; GO:0043229; GO:0005737; GO:0044424; GO:0043226; GO:0005622; GO:0044464; GO:0005575; GO:0005623 [GO:0005829]; GO:0044444; GO:0005737; GO:0044424; GO:0005622; GO:0044464; GO:0005575; GO:0005623 [GO:0005948]; GO:0044444; GO:1990234; GO:000573…	817738	AT2G31810	AT2G31810	2	ath00650; ath00290; ath01110; ath01230; ath01210; ath00660; ath01100; ath00770	Butanoate metabolism; Valine, leucine and isoleucine biosynthesis; Biosynthesis of secondary metabolites; Biosynthesis of amino acids; 2-Oxocarboxylic acid metabolism; C5-Branched dibasic acid metabolism; Metabolic pathways; Pantothenate and CoA biosynthesis			0	6.21843	6.81825	6.63694	6.51834	0.424134	6.50679	6.66705	6.65371	6.5571	6.62595	0.060003	0.905575	6.3947	6.03258	6.47485	6.30071	0.235641	3.73991	6.5044	6.47239
285	AT5G23140.1	K01358	nuclear-encoded CLP protease P7	10.781	12	2	25	2	1	241	26.3	7.24	65.04	2		metabolic process	membrane;mitochondrion;organelle lumen	catalytic activity;metal ion binding	Pf00574	[GO:0004252]; GO:0004175; GO:0008236; GO:0070011; GO:0017171; GO:0008233; GO:0016787; GO:0140096; GO:0003824; GO:0003674 [GO:0005739]; GO:0043231; GO:0044444; GO:0043227; GO:0043229; GO:0005737; GO:0044424; GO:0043226; GO:0005622; GO:0044464; GO:0005575; GO:0005623 [GO:0005759]; GO:0044429; GO:0070013; GO:0005739; GO:0044444; GO:0044446; GO:0043229; GO:0043233; GO:0044424; GO:0043231; GO:0005737;…	832378	AT5G23140	NCLPP7	5					0	6.20242	6.52055	6.67125	6.36148	0.224953	3.53618	6.55721	6.71246	6.53696	6.60221	0.0960146	1.45428	6.47855	6.25718	6.66554	6.46709	0.204421	3.16094	6.22429	6.45989
765	AT3G61050.1		Calcium-dependent lipid-binding (CaLB domain) family protein	6.214	6	2	11	2	1	510	55.1	8.21	17.03	2		regulation of biological process;response to stimulus	endoplasmic reticulum;membrane	DNA binding;protein binding	Pf00168	[GO:0005515]; GO:0005488; GO:0003674 [GO:0005783]; GO:0012505; GO:0043231; GO:0044444; GO:0044464; GO:0043227; GO:0043229; GO:0005737; GO:0044424; GO:0005575; GO:0005623; GO:0043226; GO:0005622 [GO:0005886]; GO:0016020; GO:0044464; GO:0071944; GO:0005575; GO:0005623 [GO:0006355]; GO:0006351; GO:0010468; GO:1903506; GO:2000112; GO:0010467; GO:0034645; GO:0097659; GO:0060255; GO:2001141; GO:0010556…	825277	AT3G61050	NTMC2T4	3					0	4.62607	4.29206	4.45099	4.45907	0.236181	5.29663	3.95684	4.11754	4.04458	4.03965	0.0804587	1.99172	4.43943	4.15612	4.32048	4.30534	0.142263	3.30433	4.96809	4.49884
1675	AT1G24100.1	K11820	UDP-glucosyl transferase 74B1	9.249	6	2	26	2	1	460	51	4.98	69.23	2		cell organization and biogenesis;defense response;metabolic process;response to stimulus	nucleus	catalytic activity	Pf00201	[GO:0000009]; GO:0000030; GO:0016758; GO:0016757; GO:0016740; GO:0003824; GO:0003674 [GO:0000026]; GO:0000030; GO:0016758; GO:0016757; GO:0016740; GO:0003824; GO:0003674 [GO:0000030]; GO:0016758; GO:0016757; GO:0016740; GO:0003824; GO:0003674 [GO:0000033]; GO:0000030; GO:0016758; GO:0016757; GO:0016740; GO:0003824; GO:0003674 [GO:0001962]; GO:0008378; GO:0016758; GO:0016757; GO:0016740; GO:000382…	839022	AT1G24100	UGT74B1	1	ath01110; ath01210; ath00966; ath00380	Biosynthesis of secondary metabolites; 2-Oxocarboxylic acid metabolism; Glucosinolate biosynthesis; Tryptophan metabolism			0	6.50735	6.50142	6.50473	6.50438	0.00419436	0.0644851	6.30182	6.44687	6.46112	6.40327	0.0881477	1.3766	6.39001	6.53586	6.54612	6.49066	0.0873193	1.34531	6.72263	6.50371
332	AT5G16840.2		binding partner of acd11 1	13.171	18	3	7	3	1	260	27.3	5.63	15.66	3		response to stimulus	cytoplasm;membrane;nucleus	protein binding;RNA binding	Pf00076, Pf08777, Pf13893, Pf14259	[GO:0003676]; GO:0097159; GO:1901363; GO:0005488; GO:0003674 [GO:0003723]; GO:0003676; GO:0097159; GO:1901363; GO:0005488; GO:0003674 [GO:0005515]; GO:0005488; GO:0003674 [GO:0005634]; GO:0043231; GO:0043227; GO:0043229; GO:0043226; GO:0044424; GO:0005575; GO:0005622; GO:0044464; GO:0005623 [GO:0005737]; GO:0044424; GO:0005622; GO:0044464; GO:0005575; GO:0005623 [GO:0009735]; GO:0009725; GO:00097…	831547	AT5G16840	BPA1	5					0	6.23074	5.89667	5.99487	6.0637	0.236226	3.89573	6.00875	5.97751	6.11004	6.0321	0.0692843	1.14859	6.10627	6.11442	6.04392	6.0882	0.0385651	0.633439	6.39254	6.14105
850	AT3G51820.1	K04040	UbiA prenyltransferase family protein	14.869	10	3	11	3	1	387	41.9	8.35	29.46	3		metabolic process	membrane	catalytic activity	Pf01040	[GO:0009507]; GO:0009536; GO:0043231; GO:0044444; GO:0043227; GO:0043229; GO:0005737; GO:0044424; GO:0043226; GO:0005622; GO:0044464; GO:0005575; GO:0005623 [GO:0009534]; GO:0031976; GO:0044434; GO:0009579; GO:0031984; GO:0044435; GO:0009507; GO:0044424; GO:0043227; GO:0044446; GO:0009536; GO:0044444; GO:0005622; GO:0044464; GO:0043226; GO:0043229; GO:0044422; GO:0043231; GO:0005737; GO:0005575; …	824345	AT3G51820	G4	3	ath01100; ath01110; ath00860	Metabolic pathways; Biosynthesis of secondary metabolites; Porphyrin and chlorophyll metabolism			0	6.11882	6.72442	6.69558	6.42162	0.428229	6.66856	6.75058	6.66126	6.56941	6.66042	0.0905842	1.36004	5.95784	6.52605	6.91708	6.46699	0.482339	7.45848	6.599	6.4912
861	AT3G49470.1	K03626	nascent polypeptide-associated complex subunit alpha-like protein 2	31.81	37	5	39	5	1	217	23.7	4.49	142.41	5		transport	cytosol;nucleus		Pf00627, Pf01849	[GO:0003674] [GO:0005634]; GO:0043231; GO:0043227; GO:0043229; GO:0043226; GO:0044424; GO:0005575; GO:0005622; GO:0044464; GO:0005623 [GO:0005829]; GO:0044444; GO:0005737; GO:0044424; GO:0005622; GO:0044464; GO:0005575; GO:0005623 [GO:0005854]; GO:0043234; GO:0044444; GO:0032991; GO:0005737; GO:0044424; GO:0005575; GO:0005622; GO:0044464; GO:0005623 [GO:0006810]; GO:0051234; GO:0051179; GO:000815…	824109	AT3G49470	NACA2	3					0	6.25646	6.3303	6.34633	6.29338	0.0522187	0.82974	6.20288	6.2223	6.28672	6.2373	0.0438847	0.703586	6.39896	6.26522	6.39472	6.35297	0.0760235	1.19666	6.37034	6.51799
84	AT5G62700.1	K07375	tubulin beta chain 3	162.859	66	20	349	5	1	450	50.7	4.81	1064.47	20		cell organization and biogenesis;response to stimulus	cytoplasm;cytoskeleton;Golgi;membrane	catalytic activity;nucleotide binding;protein binding;structural molecule activity	Pf00091, Pf03953, Pf10644	[GO:0000166]; GO:0036094; GO:1901265; GO:0005488; GO:0097159; GO:1901363; GO:0003674 [GO:0003924]; GO:0017111; GO:0016462; GO:0016818; GO:0016817; GO:0016787; GO:0003824; GO:0003674 [GO:0005198]; GO:0003674 [GO:0005200]; GO:0005198; GO:0003674 [GO:0005515]; GO:0005488; GO:0003674 [GO:0005525]; GO:0032550; GO:0032561; GO:0035639; GO:0001883; GO:0032549; GO:0019001; GO:0032555; GO:0043168; GO:19012…	836391; 836390	AT5G62690; AT5G62700	TUB3; TUB2	5	ath04145	Phagosome			22	8.0346	8.13849	8.1566	8.08655	0.0734623	0.908451	8.15778	8.11763	8.01304	8.09615	0.0747222	0.922934	8.03713	7.95451	8.12037	8.03734	0.0829278	1.03178	7.93629	8.03441
286	AT5G23120.1		photosystem II stability/assembly factor, chloroplast (HCF136)	58.713	38	11	173	11	1	403	44.1	7.34	499.68	11		cell organization and biogenesis;metabolic process;response to stimulus	membrane	protein binding	Pf14870	[GO:0005515]; GO:0005488; GO:0003674 [GO:0006461]; GO:0065003; GO:0070271; GO:0071822; GO:0022607; GO:0043933; GO:0044085; GO:0016043; GO:0071840; GO:0009987; GO:0008150 [GO:0009507]; GO:0009536; GO:0043231; GO:0044444; GO:0043227; GO:0043229; GO:0005737; GO:0044424; GO:0043226; GO:0005622; GO:0044464; GO:0005575; GO:0005623 [GO:0009523]; GO:0009521; GO:0034357; GO:0044436; GO:0098796; GO:0016020…	832376	AT5G23120	HCF136	5					0	7.63448	7.8269	7.83296	7.73069	0.136061	1.76002	7.84503	7.61911	7.80602	7.75672	0.120759	1.55683	7.62521	7.60266	7.71004	7.64597	0.0566183	0.740498	7.7139	7.61721
1689	AT1G21750.1	K09580	PDI-like 1-1	33.935	20	7	46	5	1	501	55.6	4.92	133.83	7		cellular homeostasis;metabolic process;regulation of biological process;response to stimulus	endoplasmic reticulum;Golgi;membrane;organelle lumen;vacuole	catalytic activity;protein binding	Pf00085, Pf13098, Pf13848, Pf13899, Pf13905	[GO:0000326]; GO:0000322; GO:0000325; GO:0005773; GO:0043231; GO:0044444; GO:0043227; GO:0043229; GO:0005737; GO:0044424; GO:0043226; GO:0005622; GO:0044464; GO:0005575; GO:0005623 [GO:0000327]; GO:0000323; GO:0000326; GO:0044437; GO:0005773; GO:0000322; GO:0000325; GO:0044444; GO:0044446; GO:0043231; GO:0005737; GO:0044424; GO:0043229; GO:0044422; GO:0043227; GO:0005622; GO:0044464; GO:0043226; …	838779	AT1G21750	PDIL1-1	1	ath04141	Protein processing in endoplasmic reticulum			0	6.88484	6.83926	6.79522	6.86205	0.0322289	0.469668	6.71054	6.87204	6.88735	6.82331	0.0979611	1.43568	6.64993	6.82882	6.78694	6.75523	0.0935658	1.38509	6.922	6.86621
1115	AT3G02080.1	K02966	Ribosomal protein S19e family protein	23.344	47	6	95	3	1	143	15.8	10.08	221.32	6		cell organization and biogenesis;metabolic process	cytosol;nucleus;ribosome	structural molecule activity	Pf01090	[GO:0000028]; GO:0022618; GO:0042255; GO:0042274; GO:0022613; GO:0034622; GO:0071826; GO:0042254; GO:0070925; GO:0044085; GO:0065003; GO:0043933; GO:0006996; GO:0022607; GO:0071840; GO:0016043; GO:0008150; GO:0009987 [GO:0003735]; GO:0005198; GO:0003674 [GO:0005618]; GO:0030312; GO:0044464; GO:0071944; GO:0005575; GO:0005623 [GO:0005622]; GO:0044464; GO:0005575; GO:0005623 [GO:0005634]; GO:004323…	821120	AT3G02080	AT3G02080	3	ath03010	Ribosome			2	6.8283	6.62057	6.69948	6.72443	0.146887	2.18438	6.5519	6.49924	6.54814	6.53309	0.0293775	0.449672	7.1765	7.20186	7.18414	7.1875	0.0130127	0.181046	6.68723	6.55322
1428	AT1G77710.1	K12162	CONTAINS InterPro DOMAIN/s: Ubiquitin-like, Ufm1 (InterPro:IPR005375); Has 244 Blast hits to 244 proteins in 106 species: Archae - 0; Bacteria - 0; Metazoa - 149; Fungi - 0; Plants - 47; Viruses - 0; Other Eukaryotes - 48 (source: NCBI BLink).	17.63	46	2	47	2	1	93	9.9	9.25	210.04	2			cytoplasm;nucleus		Pf03671	[GO:0005634]; GO:0043231; GO:0043227; GO:0043229; GO:0043226; GO:0044424; GO:0005575; GO:0005622; GO:0044464; GO:0005623 [GO:0005737]; GO:0044424; GO:0005622; GO:0044464; GO:0005575; GO:0005623 [GO:1990592]; GO:1990564; GO:0071569; GO:0032446; GO:0070647; GO:0006464; GO:0036211; GO:0044267; GO:0019538; GO:0043412; GO:0044260; GO:0043170; GO:0044238; GO:1901564; GO:0044237; GO:0071704; GO:0008152;…	844107	AT1G77710	AT1G77710; CCP2	1					0	7.04782	7.07507	6.94546	7.06145	0.0192714	0.27291	7.16862	7.049	7.04264	7.08676	0.0709722	1.00148	7.18788	7.20994	6.86623	7.08802	0.192389	2.71429	6.77007	7.08967
1030	AT3G11710.1	K04567	lysyl-tRNA synthetase 1	33.978	20	7	32	7	1	626	70.8	6.24	77.9	7		metabolic process	cytoplasm;cytosol	catalytic activity;DNA binding;metal ion binding;nucleotide binding	Pf00152, Pf01336	[GO:0000166]; GO:0036094; GO:1901265; GO:0005488; GO:0097159; GO:1901363; GO:0003674 [GO:0003676]; GO:0097159; GO:1901363; GO:0005488; GO:0003674 [GO:0003677]; GO:0003676; GO:0097159; GO:1901363; GO:0005488; GO:0003674 [GO:0004812]; GO:0140101; GO:0140098; GO:0003824; GO:0003674 [GO:0004824]; GO:0004812; GO:0140101; GO:0140098; GO:0003824; GO:0003674 [GO:0005524]; GO:0032559; GO:0035639; GO:00305…	820343	AT3G11710	ATKRS-1	3	ath00970	Aminoacyl-tRNA biosynthesis			0	6.91394	6.82683	6.58455	6.87038	0.0615936	0.896509	7.0001	6.75298	6.78571	6.84626	0.134228	1.9606	6.13526	6.10968	6.47203	6.23899	0.202226	3.24133	6.77169	6.67366
1085	AT3G05350.1	K01262	Metallopeptidase M24 family protein	40.33	14	6	52	6	1	710	78.7	6.54	158.88	6		metabolic process		catalytic activity;metal ion binding	Pf00557, Pf01321	[GO:0004177]; GO:0008238; GO:0070011; GO:0008233; GO:0016787; GO:0140096; GO:0003824; GO:0003674 [GO:0006508]; GO:0019538; GO:0043170; GO:0044238; GO:1901564; GO:0071704; GO:0008152; GO:0006807; GO:0008150 [GO:0009507]; GO:0009536; GO:0043231; GO:0044444; GO:0043227; GO:0043229; GO:0005737; GO:0044424; GO:0043226; GO:0005622; GO:0044464; GO:0005575; GO:0005623 [GO:0009570]; GO:0009532; GO:0044434…	819699	AT3G05350	AT3G05350	3					0	6.22526	6.89802	6.89587	6.56164	0.475712	7.24989	6.74986	6.79379	6.53298	6.69221	0.139634	2.08652	6.6102	6.67595	6.64959	6.64525	0.0330901	0.497951	6.55739	6.53519
107	AT5G58330.1	K00051	lactate/malate dehydrogenase family protein	63.947	38	11	139	11	1	443	48.3	6.16	398.43	11		metabolic process;response to stimulus	cytoplasm;extracellular;mitochondrion	catalytic activity	Pf00056, Pf02866	[GO:0003824]; GO:0003674 [GO:0005737]; GO:0044424; GO:0005622; GO:0044464; GO:0005575; GO:0005623 [GO:0005739]; GO:0043231; GO:0044444; GO:0043227; GO:0043229; GO:0005737; GO:0044424; GO:0043226; GO:0005622; GO:0044464; GO:0005575; GO:0005623 [GO:0005975]; GO:0044238; GO:0071704; GO:0008152; GO:0008150 [GO:0006099]; GO:0006101; GO:0009060; GO:0044238; GO:0072350; GO:0045333; GO:0008152; GO:001975…	835945	AT5G58330	AT5G58330	5					0	7.68052	7.87069	7.81188	7.77561	0.134476	1.72946	7.78142	7.79515	7.86517	7.81391	0.0449125	0.574775	7.73307	7.61179	7.80337	7.71608	0.096915	1.25601	7.77735	7.75485
1466	AT1G72160.1		Sec14p-like phosphatidylinositol transfer family protein	15.763	14	4	17	4	1	490	56.1	5.3	48.65	4		cell division;transport	cytoplasm;cytosol;membrane;nucleus	transporter activity	Pf00650, Pf03765, Pf13716	[GO:0005215]; GO:0003674 [GO:0005634]; GO:0043231; GO:0043227; GO:0043229; GO:0043226; GO:0044424; GO:0005575; GO:0005622; GO:0044464; GO:0005623 [GO:0005737]; GO:0044424; GO:0005622; GO:0044464; GO:0005575; GO:0005623 [GO:0005829]; GO:0044444; GO:0005737; GO:0044424; GO:0005622; GO:0044464; GO:0005575; GO:0005623 [GO:0005886]; GO:0016020; GO:0044464; GO:0071944; GO:0005575; GO:0005623 [GO:000681…	843547	AT1G72160	AT1G72160	1					0	6.31098	5.56017	5.6882	5.93557	0.530902	8.94441	6.22882	6.27005	6.33679	6.27855	0.0544845	0.867788	6.3506	6.38862	6.21889	6.31937	0.0890719	1.40951	6.33061	6.30579
1721	AT1G17220.1	K02519	Translation initiation factor 2, small GTP-binding protein	37.744	15	11	65	11	1	1026	109.7	7.44	190.35	11		metabolic process		catalytic activity;nucleotide binding;RNA binding	Pf00009, Pf03144, Pf04760, Pf11987	[GO:0000166]; GO:0036094; GO:1901265; GO:0005488; GO:0097159; GO:1901363; GO:0003674 [GO:0003743]; GO:0008135; GO:0003723; GO:0003676; GO:0097159; GO:1901363; GO:0005488; GO:0003674 [GO:0003924]; GO:0017111; GO:0016462; GO:0016818; GO:0016817; GO:0016787; GO:0003824; GO:0003674 [GO:0005525]; GO:0032550; GO:0032561; GO:0035639; GO:0001883; GO:0032549; GO:0019001; GO:0032555; GO:0043168; GO:1901265…	838293	AT1G17220	FUG1	1					0	7.08829	7.13106	7.24446	7.10967	0.0302427	0.425374	7.07587	7.09363	7.23806	7.13585	0.0889575	1.24663	6.98948	6.99037	7.01444	6.9981	0.0141625	0.202377	6.89568	7.0243
1204	AT2G38270.1		CAX-interacting protein 2	32.597	35	6	50	6	1	293	32.2	7.9	141.96	6		cellular homeostasis;metabolic process;regulation of biological process;transport		catalytic activity;metal ion binding	Pf00462, Pf04908	[GO:0003824]; GO:0003674 [GO:0004518]; GO:0016788; GO:0016787; GO:0003824; GO:0003674 [GO:0005623]; GO:0005575 [GO:0006812]; GO:0006811; GO:0006810; GO:0051234; GO:0051179; GO:0008150 [GO:0008152]; GO:0008150 [GO:0009055]; GO:0016491; GO:0003824; GO:0003674 [GO:0009507]; GO:0009536; GO:0043231; GO:0044444; GO:0043227; GO:0043229; GO:0005737; GO:0044424; GO:0043226; GO:0005622; GO:0044464; GO:0005…	818407	AT2G38270	CXIP2	2					0	6.58481	6.90941	6.86333	6.74711	0.229528	3.40186	6.85581	6.96062	6.82725	6.88123	0.0702229	1.0205	6.92237	6.78391	6.85478	6.85369	0.0692356	1.01019	6.51272	6.48377
1700	AT1G20450.1		Dehydrin family protein	29.661	41	7	69	7	1	260	29.5	5.17	195.04	7		regulation of biological process;response to stimulus	cytoplasm;cytosol;membrane;nucleus	metal ion binding;protein binding	Pf00257	[GO:0001786]; GO:0005543; GO:0072341; GO:0008289; GO:0043168; GO:0005488; GO:0043167; GO:0003674 [GO:0003779]; GO:0008092; GO:0005515; GO:0005488; GO:0003674 [GO:0005507]; GO:0046914; GO:0046872; GO:0043169; GO:0043167; GO:0005488; GO:0003674 [GO:0005634]; GO:0043231; GO:0043227; GO:0043229; GO:0043226; GO:0044424; GO:0005575; GO:0005622; GO:0044464; GO:0005623 [GO:0005737]; GO:0044424; GO:000562…	838633	AT1G20450	ERD10	1					0	7.01375	6.76239	6.71078	6.88807	0.177741	2.58042	6.70909	6.80374	6.88619	6.79967	0.0886214	1.30332	7.02795	6.94966	6.95167	6.97643	0.0446299	0.639724	7.10186	6.92211
543	AT4G29410.2	K02903	Ribosomal L28e protein family	6.864	20	2	13	2	1	143	15.9	11.05	29.62	2		metabolic process	membrane;ribosome	structural molecule activity	Pf01778	[GO:0003735]; GO:0005198; GO:0003674 [GO:0005622]; GO:0044464; GO:0005575; GO:0005623 [GO:0005840]; GO:0030529; GO:0043232; GO:0044444; GO:0044424; GO:1990904; GO:0043228; GO:0043229; GO:0005737; GO:0005622; GO:0044464; GO:0032991; GO:0043226; GO:0005575; GO:0005623 [GO:0005886]; GO:0016020; GO:0044464; GO:0071944; GO:0005575; GO:0005623 [GO:0006412]; GO:0010467; GO:0034645; GO:0043043; GO:004426…	829062	AT4G29410	AT4G29410	4	ath03010	Ribosome			0	6.58012	6.41609	6.42468	6.49811	0.115982	1.78485	6.49245	6.30156	6.48569	6.42657	0.108311	1.68536	6.52008	6.67411	6.55283	6.58234	0.0811429	1.23274	6.62299	6.49793
1597	AT1G47128.1		Granulin repeat cysteine protease family protein	33.385	24	7	62	7	1	462	50.9	5.41	181.28	7		defense response;metabolic process;response to stimulus	cytosol;extracellular;Golgi;vacuole	catalytic activity;protein binding	Pf00112, Pf00396, Pf08246	[GO:0000932]; GO:0036464; GO:0035770; GO:0044444; GO:0030529; GO:0043232; GO:0005737; GO:0044424; GO:1990904; GO:0043228; GO:0043229; GO:0005622; GO:0044464; GO:0032991; GO:0043226; GO:0005575; GO:0005623 [GO:0004197]; GO:0004175; GO:0008234; GO:0070011; GO:0008233; GO:0016787; GO:0140096; GO:0003824; GO:0003674 [GO:0005515]; GO:0005488; GO:0003674 [GO:0005576]; GO:0005575 [GO:0005615]; GO:004442…	841122	AT1G47128	RD21; RD21A	1					0	7.12552	6.91136	7.00145	7.01844	0.151433	2.15765	7.10822	7.20037	7.09449	7.13436	0.0575744	0.807001	6.98278	6.79159	7.08621	6.95353	0.149472	2.14959	6.92579	7.13373
1368	AT2G10940.1		Bifunctional inhibitor/lipid-transfer protein/seed storage 2S albumin superfamily protein	21.741	20	5	171	5	1	291	29.6	9.39	490.92	5		transport	extracellular;membrane		Pf00234, Pf14547	[GO:0006869]; GO:0010876; GO:0071702; GO:0033036; GO:0006810; GO:0051179; GO:0051234; GO:0008150 [GO:0008289]; GO:0005488; GO:0003674 [GO:0009506]; GO:0005911; GO:0055044; GO:0030054; GO:0005575 [GO:0009507]; GO:0009536; GO:0043231; GO:0044444; GO:0043227; GO:0043229; GO:0005737; GO:0044424; GO:0043226; GO:0005622; GO:0044464; GO:0005575; GO:0005623 [GO:0009535]; GO:0009534; GO:0044434; GO:005503…	815558	AT2G10940	AT2G10940	2					0	8.71854	8.10953	8.36302	8.41404	0.430633	5.11804	8.4398	8.24295	8.52351	8.40209	0.144033	1.71425	8.64243	8.56988	8.30942	8.50724	0.175119	2.05847	8.47344	8.56451
1075	AT3G06580.1	K18674	Mevalonate/galactokinase family protein	25.431	16	5	55	5	1	496	54.3	5.96	173.51	5		metabolic process	cytoplasm;cytosol	catalytic activity;metal ion binding;nucleotide binding	Pf00288, Pf08544, Pf10509	[GO:0000166]; GO:0036094; GO:1901265; GO:0005488; GO:0097159; GO:1901363; GO:0003674 [GO:0004335]; GO:0016773; GO:0019200; GO:0016772; GO:0016301; GO:0016740; GO:0003824; GO:0003674 [GO:0005524]; GO:0032559; GO:0035639; GO:0030554; GO:0032555; GO:0043168; GO:1901265; GO:0017076; GO:0032553; GO:0043167; GO:0097159; GO:1901363; GO:0000166; GO:0097367; GO:0005488; GO:0036094; GO:0003674 [GO:0005534]…	819837	AT3G06580	GALK	3					0	7.04117	7.02939	6.9158	7.03528	0.00833263	0.118441	6.91565	6.94991	6.67609	6.84722	0.149188	2.17881	6.94664	7.00294	7.14193	7.0305	0.100519	1.42976	6.89503	7.0074
573	AT4G25630.1	K14563	fibrillarin 2	13.78	15	3	12	3	1	320	33.6	10.08	34.59	3		cell organization and biogenesis;metabolic process;regulation of biological process	nucleus	catalytic activity;RNA binding	Pf01135, Pf01189, Pf01269, Pf01728, Pf13847	[GO:0000179]; GO:0008170; GO:0016433; GO:0008168; GO:0008649; GO:0016741; GO:0008173; GO:0008757; GO:0140102; GO:0016740; GO:0140098; GO:0003824; GO:0003674 [GO:0000494]; GO:0031126; GO:0034963; GO:0043144; GO:0043628; GO:0033967; GO:0016074; GO:0034470; GO:0031123; GO:0034660; GO:0006396; GO:0016070; GO:0010467; GO:0044260; GO:0090304; GO:0043170; GO:0044237; GO:0006139; GO:0071704; GO:0008152; …	828668	AT4G25630	FIB2	4	ath03008	Ribosome biogenesis in eukaryotes			0	6.30417	6.37924	6.38711	6.3417	0.0530832	0.83705	6.36694	6.38077	6.52373	6.42381	0.0868045	1.35129	6.59835	6.62097	6.37226	6.53053	0.137529	2.10594	6.48088	6.57352
1088	AT3G04880.1		DNA-damage-repair/toleration protein (DRT102)	11.925	15	3	7	3	1	310	33.2	5.33	15.93	3		metabolic process;response to stimulus	cytoplasm;cytosol;nucleus	catalytic activity	Pf02502, Pf07883, Pf12973, Pf14499	[GO:0000719]; GO:0006290; GO:0006281; GO:0006259; GO:0006974; GO:0044260; GO:0090304; GO:0033554; GO:0043170; GO:0044237; GO:0006139; GO:0006950; GO:0051716; GO:0071704; GO:0008152; GO:0009987; GO:0006725; GO:0034641; GO:0044238; GO:0046483; GO:1901360; GO:0050896; GO:0008150; GO:0006807 [GO:0005634]; GO:0043231; GO:0043227; GO:0043229; GO:0043226; GO:0044424; GO:0005575; GO:0005622; GO:0044464; …	819648	AT3G04880	DRT102	3					0	5.91687	6.18697	6.15402	6.05192	0.190987	3.15581	6.04575	6.4475	6.48678	6.32668	0.244079	3.85793	5.98879	5.85721	6.0509	5.96563	0.0989003	1.65783	5.8337	6.15213
650	AT4G15545.1		unknown protein; BEST Arabidopsis thaliana protein match is: unknown protein (TAIR:AT1G16520.1); Has 30201 Blast hits to 17322 proteins in 780 species: Archae - 12; Bacteria - 1396; Metazoa - 17338; Fungi - 3422; Plants - 5037; Viruses - 0; Other Eukaryotes - 2996 (source: NCBI BLink).	18.159	21	5	36	5	1	337	37.2	5.01	110.67	5		transport	membrane	transporter activity		[GO:0005886]; GO:0016020; GO:0044464; GO:0071944; GO:0005575; GO:0005623 [GO:0006810]; GO:0051234; GO:0051179; GO:0008150 [GO:0016021]; GO:0031224; GO:0044425; GO:0005575; GO:0016020 [GO:0022857]; GO:0005215; GO:0003674 [GO:0055085]; GO:0006810; GO:0051234; GO:0051179; GO:0008150	827228	AT4G15545	AT4G15545	4					0	6.5984	6.63313	6.73134	6.61577	0.0245579	0.371203	6.66122	6.76792	6.49458	6.64124	0.137756	2.07425	6.72496	6.56105	6.58785	6.62462	0.0879205	1.32718	6.51846	6.55562
1145	AT2G44350.2	K01647	Citrate synthase family protein	37.659	23	7	65	7	1	474	52.7	6.89	188.73	7		metabolic process;response to stimulus	Golgi;mitochondrion;organelle lumen	catalytic activity;metal ion binding;nucleotide binding	Pf00285	[GO:0004108]; GO:0036440; GO:0046912; GO:0016746; GO:0016740; GO:0003824; GO:0003674 [GO:0005524]; GO:0032559; GO:0035639; GO:0030554; GO:0032555; GO:0043168; GO:1901265; GO:0017076; GO:0032553; GO:0043167; GO:0097159; GO:1901363; GO:0000166; GO:0097367; GO:0005488; GO:0036094; GO:0003674 [GO:0005618]; GO:0030312; GO:0044464; GO:0071944; GO:0005575; GO:0005623 [GO:0005739]; GO:0043231; GO:0044444…	819042	AT2G44350	ATCS	2	ath01210; ath01100; ath01110; ath01230; ath00020; ath00630; ath01200	2-Oxocarboxylic acid metabolism; Metabolic pathways; Biosynthesis of secondary metabolites; Biosynthesis of amino acids; Citrate cycle (TCA cycle); Glyoxylate and dicarboxylate metabolism; Carbon metabolism			0	6.95383	7.01277	6.95463	6.9833	0.041677	0.59681	7.04542	7.13931	6.97374	7.05282	0.0830345	1.17732	6.98965	7.05501	7.03762	7.02743	0.0338515	0.481705	6.69979	7.03051
1373	AT2G05990.1	K00208	NAD(P)-binding Rossmann-fold superfamily protein	50.883	38	9	141	9	1	390	41.2	9	465.87	9		metabolic process		catalytic activity;metal ion binding	Pf13561	[GO:0004318]; GO:0004312; GO:0016628; GO:0016747; GO:0016627; GO:0016746; GO:0016491; GO:0016740; GO:0003824; GO:0003674 [GO:0005507]; GO:0046914; GO:0046872; GO:0043169; GO:0043167; GO:0005488; GO:0003674 [GO:0005835]; GO:0043234; GO:0044445; GO:0032991; GO:0005829; GO:0044444; GO:0005575; GO:0005737; GO:0044424; GO:0005622; GO:0044464; GO:0005623 [GO:0006629]; GO:0044238; GO:0071704; GO:0008152…	815152	AT2G05990	MOD1	2	ath00061; ath01212; ath01100; ath00780	Fatty acid biosynthesis; Fatty acid metabolism; Metabolic pathways; Biotin metabolism			0	7.25757	7.41527	7.44882	7.33642	0.111508	1.51992	7.42568	7.40281	7.38392	7.40414	0.0209131	0.282451	7.32296	7.38878	7.35327	7.355	0.0329452	0.44793	7.54333	7.39681
1027	AT3G11910.1	K11838	ubiquitin-specific protease 13	6.86	2	2	7	2	1	1115	130.6	5.58	18.07	2		metabolic process;regulation of biological process;response to stimulus	cytoplasm;cytosol;nucleus	catalytic activity;protein binding	Pf00443, Pf00917, Pf12436, Pf13423, Pf14533	[GO:0004843]; GO:0036459; GO:0019783; GO:0101005; GO:0008234; GO:0016787; GO:0140096; GO:0070011; GO:0003824; GO:0008233; GO:0003674 [GO:0005515]; GO:0005488; GO:0003674 [GO:0005634]; GO:0043231; GO:0043227; GO:0043229; GO:0043226; GO:0044424; GO:0005575; GO:0005622; GO:0044464; GO:0005623 [GO:0005737]; GO:0044424; GO:0005622; GO:0044464; GO:0005575; GO:0005623 [GO:0005829]; GO:0044444; GO:000573…	820364	AT3G11910	UBP13	3					0	6.40048	6.47245	6.50783	6.43647	0.0508924	0.790689	6.38558	6.55261	6.50155	6.47991	0.0855913	1.32087	6.32953	6.43498	6.65944	6.47465	0.168497	2.60242	6.15341	6.46537
1529	AT1G58380.1	K02981	Ribosomal protein S5 family protein	25.035	24	5	63	2	1	284	30.7	10.26	193.35	5		metabolic process	Golgi;membrane;ribosome	RNA binding;structural molecule activity	Pf00333, Pf03719	[GO:0003723]; GO:0003676; GO:0097159; GO:1901363; GO:0005488; GO:0003674 [GO:0003735]; GO:0005198; GO:0003674 [GO:0005794]; GO:0012505; GO:0043231; GO:0044444; GO:0044464; GO:0043227; GO:0043229; GO:0005737; GO:0044424; GO:0005575; GO:0005623; GO:0043226; GO:0005622 [GO:0005840]; GO:0030529; GO:0043232; GO:0044444; GO:0044424; GO:1990904; GO:0043228; GO:0043229; GO:0005737; GO:0005622; GO:0044464…	842207	AT1G58380	XW6	1	ath03010	Ribosome			0	5.38246	5.64084	5.53059	5.51165	0.182702	3.31483	6.43741	6.24032	6.42659	6.36811	0.110799	1.7399	6.19467	6.09716	6.18838	6.16007	0.0545698	0.885863	5.90616	6.28791
1367	AT2G13360.2	K00830	alanine:glyoxylate aminotransferase	158.66	77	19	402	19	1	401	44.2	7.83	1209.63	19	Acetyl [N-Term]	metabolic process	extracellular;membrane	catalytic activity	Pf00266	[GO:0003824]; GO:0003674 [GO:0004760]; GO:0008483; GO:0016769; GO:0016740; GO:0003824; GO:0003674 [GO:0005777]; GO:0042579; GO:0043231; GO:0044444; GO:0043227; GO:0043229; GO:0005737; GO:0044424; GO:0043226; GO:0005622; GO:0044464; GO:0005575; GO:0005623 [GO:0005886]; GO:0016020; GO:0044464; GO:0071944; GO:0005575; GO:0005623 [GO:0008453]; GO:0008483; GO:0016769; GO:0016740; GO:0003824; GO:000367…	815822	AT2G13360	AGT	2	ath00260; ath01100; ath04146; ath00630; ath01200; ath01110; ath00250	Glycine, serine and threonine metabolism; Metabolic pathways; Peroxisome; Glyoxylate and dicarboxylate metabolism; Carbon metabolism; Biosynthesis of secondary metabolites; Alanine, aspartate and glutamate metabolism			0	8.12273	8.56173	8.45053	8.34223	0.310416	3.72101	8.43639	8.48637	8.37117	8.43131	0.0577656	0.685132	8.323	8.17951	8.32029	8.27426	0.0820725	0.991901	8.29315	8.31944
557	AT4G28080.1	K03255	Tetratricopeptide repeat (TPR)-like superfamily protein	55.483	11	12	52	9	1	1819	199	6.16	174.14	12		development;response to stimulus	nucleus	protein binding	Pf12807, Pf13374, Pf13414, Pf13424, Pf15044	[GO:0005515]; GO:0005488; GO:0003674 [GO:0005634]; GO:0043231; GO:0043227; GO:0043229; GO:0043226; GO:0044424; GO:0005575; GO:0005622; GO:0044464; GO:0005623 [GO:0007049]; GO:0009987; GO:0008150 [GO:0007275]; GO:0032501; GO:0048856; GO:0008150; GO:0032502 [GO:0009737]; GO:0001101; GO:0009725; GO:0033993; GO:0097305; GO:0042221; GO:0009719; GO:0010033; GO:1901700; GO:0050896; GO:0008150 [GO:001602…	828923	AT4G28080	AT4G28080	4					0	5.82074	6.26758	6.23016	6.04416	0.315967	5.22764	6.22055	6.08386	5.9485	6.0843	0.136025	2.23567	5.62505	5.77897	5.95448	5.78617	0.164831	2.8487	6.03354	5.95033
1020	AT3G12580.1	K03283	heat shock protein 70	102.496	33	16	303	4	1	650	71.1	5.25	932.78	16		cell organization and biogenesis;metabolic process;regulation of biological process;response to stimulus	cytoplasm;cytosol;extracellular;Golgi;membrane;mitochondrion;nucleus	nucleotide binding;protein binding	Pf00012, Pf06723	[GO:0000166]; GO:0036094; GO:1901265; GO:0005488; GO:0097159; GO:1901363; GO:0003674 [GO:0000902]; GO:0032989; GO:0009653; GO:0016043; GO:0048869; GO:0032502; GO:0048856; GO:0009987; GO:0071840; GO:0008150 [GO:0005524]; GO:0032559; GO:0035639; GO:0030554; GO:0032555; GO:0043168; GO:1901265; GO:0017076; GO:0032553; GO:0043167; GO:0097159; GO:1901363; GO:0000166; GO:0097367; GO:0005488; GO:0036094;…	820438	AT3G12580	HSP70	3	ath04141; ath04144; ath03040	Protein processing in endoplasmic reticulum; Endocytosis; Spliceosome			0	6.57294	6.43432	6.44602	6.50363	0.0980253	1.50724	6.44165	6.54347	6.63503	6.54005	0.0967373	1.47915	6.56095	6.18865	6.77653	6.50871	0.297403	4.5693	6.8049	6.54226
1636	AT1G31330.1	K02694	photosystem I subunit F	39.91	31	5	170	5	1	221	24.2	9.54	553.89	5		metabolic process	membrane	protein binding	Pf02507	[GO:0003674] [GO:0009507]; GO:0009536; GO:0043231; GO:0044444; GO:0043227; GO:0043229; GO:0005737; GO:0044424; GO:0043226; GO:0005622; GO:0044464; GO:0005575; GO:0005623 [GO:0009522]; GO:0009521; GO:0034357; GO:0044436; GO:0098796; GO:0016020; GO:0009579; GO:0044424; GO:0043234; GO:0044425; GO:0005575; GO:0005622; GO:0044464; GO:0032991; GO:0005623 [GO:0009534]; GO:0031976; GO:0044434; GO:0009579…	840021	AT1G31330	PSAF	1	ath00195; ath01100	Photosynthesis; Metabolic pathways			0	8.30677	8.29842	8.28423	8.3026	0.0058987	0.0710465	8.52815	8.3555	8.26603	8.38323	0.13324	1.58936	8.26965	8.0336	8.35431	8.21919	0.166205	2.02216	8.15189	8.23981
652	AT4G15510.1		Photosystem II reaction center PsbP family protein	16.45	16	4	20	4	1	287	32.2	8.84	44.19	4		cell organization and biogenesis;metabolic process	membrane	metal ion binding;protein binding	Pf01789	[GO:0005509]; GO:0046872; GO:0043169; GO:0043167; GO:0005488; GO:0003674 [GO:0005515]; GO:0005488; GO:0003674 [GO:0009507]; GO:0009536; GO:0043231; GO:0044444; GO:0043227; GO:0043229; GO:0005737; GO:0044424; GO:0043226; GO:0005622; GO:0044464; GO:0005575; GO:0005623 [GO:0009523]; GO:0009521; GO:0034357; GO:0044436; GO:0098796; GO:0016020; GO:0009579; GO:0044424; GO:0043234; GO:0044425; GO:0005575…	827223	AT4G15510	AT4G15510; PPD1	4					0	6.75181	6.61353	6.60108	6.68267	0.0977756	1.46312	6.67924	6.55879	6.67111	6.63638	0.067318	1.01438	6.63493	7.00789	6.71387	6.78557	0.196542	2.89647	6.70408	6.72015
357	AT5G14260.2		Rubisco methyltransferase family protein	46.191	31	10	98	10	1	514	57.5	6.79	299.42	10		metabolic process		catalytic activity	Pf09273	[GO:0008168]; GO:0016741; GO:0016740; GO:0003824; GO:0003674 [GO:0009507]; GO:0009536; GO:0043231; GO:0044444; GO:0043227; GO:0043229; GO:0005737; GO:0044424; GO:0043226; GO:0005622; GO:0044464; GO:0005575; GO:0005623 [GO:0009570]; GO:0009532; GO:0044434; GO:0044435; GO:0009507; GO:0009536; GO:0044444; GO:0044446; GO:0043231; GO:0005737; GO:0044424; GO:0043229; GO:0044422; GO:0043227; GO:0005622;…	831276	AT5G14260	AT5G14260	5					0	7.16159	7.30276	7.30869	7.23217	0.0998187	1.3802	7.25098	7.28415	7.29152	7.27555	0.0215968	0.296841	7.15857	7.22663	7.16433	7.18318	0.0377421	0.525424	7.03601	7.25499
834	AT3G53110.1	K18655	P-loop containing nucleoside triphosphate hydrolases superfamily protein	18.752	14	5	13	5	1	496	55.3	5.29	34.78	5		metabolic process;response to stimulus;transport	cytoplasm;cytosol;membrane;nucleus	catalytic activity;nucleotide binding;RNA binding	Pf00270, Pf00271	[GO:0000166]; GO:0036094; GO:1901265; GO:0005488; GO:0097159; GO:1901363; GO:0003674 [GO:0003676]; GO:0097159; GO:1901363; GO:0005488; GO:0003674 [GO:0003723]; GO:0003676; GO:0097159; GO:1901363; GO:0005488; GO:0003674 [GO:0003724]; GO:0004386; GO:0140098; GO:0017111; GO:0003824; GO:0016462; GO:0003674; GO:0016818; GO:0016817; GO:0016787 [GO:0004004]; GO:0003724; GO:0008026; GO:0008186; GO:000438…	824477	AT3G53110	LOS4	3					0	6.44349	6.55983	5.93737	6.50166	0.0822616	1.26524	6.4086	5.97143	5.9231	6.10104	0.267446	4.3836	5.30574	7.06795	7.16881	6.51417	1.04774	16.0841	5.78559	5.8265
321	AT5G17710.2	K03687	Co-chaperone GrpE family protein	39.714	35	8	65	8	1	326	35.7	4.59	167.17	8		metabolic process;regulation of biological process	mitochondrion;organelle lumen	enzyme regulator activity;metal ion binding;nucleotide binding;protein binding	Pf01025	[GO:0000774]; GO:0030554; GO:0060590; GO:0017076; GO:0060589; GO:0000166; GO:0030234; GO:0036094; GO:1901265; GO:0098772; GO:0005488; GO:0097159; GO:1901363; GO:0003674 [GO:0005507]; GO:0046914; GO:0046872; GO:0043169; GO:0043167; GO:0005488; GO:0003674 [GO:0005739]; GO:0043231; GO:0044444; GO:0043227; GO:0043229; GO:0005737; GO:0044424; GO:0043226; GO:0005622; GO:0044464; GO:0005575; GO:0005623 …	831638	AT5G17710	EMB1241	5					0	7.35135	7.24641	7.32186	7.29888	0.0742031	1.01664	7.3527	7.32864	7.17154	7.28429	0.0983869	1.35067	7.09492	7.03372	7.11984	7.08283	0.0443143	0.625658	7.25618	7.01093
758	AT3G61820.1	K22683	Eukaryotic aspartyl protease family protein	77.571	39	12	134	11	1	483	51.4	8.43	370.64	12		metabolic process	extracellular	catalytic activity	Pf00026, Pf14541, Pf14543	[GO:0004190]; GO:0004175; GO:0070001; GO:0070011; GO:0008233; GO:0016787; GO:0140096; GO:0003824; GO:0003674 [GO:0005576]; GO:0005575 [GO:0006508]; GO:0019538; GO:0043170; GO:0044238; GO:1901564; GO:0071704; GO:0008152; GO:0006807; GO:0008150 [GO:0008233]; GO:0016787; GO:0140096; GO:0003824; GO:0003674 [GO:0009505]; GO:0005618; GO:0030312; GO:0044464; GO:0071944; GO:0005575; GO:0005623 [GO:000950…	825355	AT3G61820	AT3G61820	3					1	7.4338	7.24973	7.29826	7.34177	0.130159	1.77285	7.27088	7.42428	7.55743	7.41753	0.143395	1.93319	7.50025	7.5696	7.42276	7.49754	0.0734586	0.97977	7.52144	7.67616
1422	AT1G78380.1	K00799	glutathione S-transferase TAU 19	32.084	46	8	96	8	1	219	25.6	6.04	229.23	8		cell communication;metabolic process;response to stimulus	cytoplasm;cytosol;Golgi;membrane	antioxidant activity;catalytic activity;protein binding	Pf00043, Pf02798, Pf13409, Pf13410, Pf13417, Pf14497	[GO:0004364]; GO:0016765; GO:0016740; GO:0003824; GO:0003674 [GO:0004601]; GO:0016209; GO:0016684; GO:0003674; GO:0016491; GO:0003824 [GO:0005515]; GO:0005488; GO:0003674 [GO:0005737]; GO:0044424; GO:0005622; GO:0044464; GO:0005575; GO:0005623 [GO:0005774]; GO:0044437; GO:0098588; GO:0098805; GO:0005773; GO:0044444; GO:0044446; GO:0031090; GO:0016020; GO:0043231; GO:0005737; GO:0044424; GO:004322…	844174	AT1G78380	GSTU19	1	ath00480	Glutathione metabolism			0	7.75818	7.79311	7.77749	7.77564	0.024695	0.317594	7.76867	7.77867	7.79793	7.78176	0.0148713	0.191105	7.86168	7.84484	7.91806	7.87486	0.0383473	0.486959	7.89497	7.78745
1435	AT1G76550.1	K00895	Phosphofructokinase family protein	11.44	7	3	13	2	1	617	67.5	7.23	28.81	3		metabolic process	cytoplasm;cytosol	catalytic activity;metal ion binding;nucleotide binding	Pf00365	[GO:0003824]; GO:0003674 [GO:0003872]; GO:0008443; GO:0016773; GO:0019200; GO:0016772; GO:0016301; GO:0016740; GO:0003824; GO:0003674 [GO:0005524]; GO:0032559; GO:0035639; GO:0030554; GO:0032555; GO:0043168; GO:1901265; GO:0017076; GO:0032553; GO:0043167; GO:0097159; GO:1901363; GO:0000166; GO:0097367; GO:0005488; GO:0036094; GO:0003674 [GO:0005737]; GO:0044424; GO:0005622; GO:0044464; GO:0005575…	843988	AT1G76550	AT1G76550	1	ath01110; ath00030; ath01100; ath00010; ath00051	Biosynthesis of secondary metabolites; Pentose phosphate pathway; Metabolic pathways; Glycolysis / Gluconeogenesis; Fructose and mannose metabolism			0	5.2551	5.85976	5.68812	5.55743	0.427557	7.69344	5.48685	5.67092	5.38468	5.51415	0.145059	2.63067	5.96421	5.88666	5.79217	5.88101	0.0861599	1.46505	5.85352	5.54338
69	AT5G64290.1		dicarboxylate transport 2.1	13.048	8	3	20	3	1	563	60	9.25	44.77	3		metabolic process;response to stimulus;transport	membrane	transporter activity	Pf00939	[GO:0005215]; GO:0003674 [GO:0005313]; GO:0005310; GO:0015172; GO:0015179; GO:0046943; GO:0015171; GO:0005342; GO:0008514; GO:0022891; GO:0008509; GO:0022857; GO:0022892; GO:0015075; GO:0005215; GO:0003674 [GO:0006810]; GO:0051234; GO:0051179; GO:0008150 [GO:0006814]; GO:0015672; GO:0030001; GO:0006812; GO:0006811; GO:0006810; GO:0051234; GO:0051179; GO:0008150 [GO:0009507]; GO:0009536; GO:004323…	836550	AT5G64290	DIT2.1	5					0	6.17553	6.29042	6.14698	6.23298	0.081239	1.30337	6.36148	6.14931	6.07244	6.19441	0.149706	2.41679	6.00313	5.9017	6.36468	6.08984	0.243361	3.99619	5.89932	5.98689
1749	AT1G13930.2		Involved in response to salt stress. Knockout mutants are hypersensitive to salt stress.	78.181	87	10	197	10	1	155	16.2	4.92	709.73	10	Acetyl [N-Term]	response to stimulus	membrane			[GO:0003674] [GO:0005886]; GO:0016020; GO:0044464; GO:0071944; GO:0005575; GO:0005623 [GO:0009507]; GO:0009536; GO:0043231; GO:0044444; GO:0043227; GO:0043229; GO:0005737; GO:0044424; GO:0043226; GO:0005622; GO:0044464; GO:0005575; GO:0005623 [GO:0009570]; GO:0009532; GO:0044434; GO:0044435; GO:0009507; GO:0009536; GO:0044444; GO:0044446; GO:0043231; GO:0005737; GO:0044424; GO:0043229; GO:0044422…	837953	AT1G13930	AT1G13930	1					0	8.56251	7.90861	7.7502	8.23556	0.462383	5.61447	8.00319	7.8627	8.08515	7.98368	0.112497	1.40909	8.20077	8.36166	7.98986	8.1841	0.186458	2.2783	8.24972	8.0172
797	AT3G56460.1	K00344	GroES-like zinc-binding alcohol dehydrogenase family protein	32.274	30	6	35	6	1	348	37.2	9.25	132.34	6		metabolic process	cytoplasm;cytosol	catalytic activity;metal ion binding	Pf00107, Pf08240, Pf13602	[GO:0005737]; GO:0044424; GO:0005622; GO:0044464; GO:0005575; GO:0005623 [GO:0005777]; GO:0042579; GO:0043231; GO:0044444; GO:0043227; GO:0043229; GO:0005737; GO:0044424; GO:0043226; GO:0005622; GO:0044464; GO:0005575; GO:0005623 [GO:0005829]; GO:0044444; GO:0005737; GO:0044424; GO:0005622; GO:0044464; GO:0005575; GO:0005623 [GO:0008270]; GO:0046914; GO:0046872; GO:0043169; GO:0043167; GO:0005488…	824813	AT3G56460	AT3G56460	3					0	6.56348	6.43327	6.36967	6.49837	0.092071	1.41683	6.64217	6.47844	6.4755	6.53204	0.0953878	1.46031	6.40806	6.65281	6.6977	6.58619	0.15589	2.36692	6.84623	6.65339
635	AT4G17530.1	K07874	RAB GTPase homolog 1C	22.63	31	4	54	3	1	202	22.3	5.43	159.53	4		cell growth;cell organization and biogenesis;development;regulation of biological process;response to stimulus;transport	cytosol;Golgi;membrane;vacuole	catalytic activity;nucleotide binding	Pf00025, Pf00071, Pf04670, Pf08477	[GO:0000139]; GO:0044431; GO:0098588; GO:0098791; GO:0005794; GO:0044444; GO:0044446; GO:0031090; GO:0031984; GO:0012505; GO:0043231; GO:0005737; GO:0044424; GO:0043229; GO:0044422; GO:0016020; GO:0043227; GO:0044464; GO:0005622; GO:0043226; GO:0005575; GO:0005623 [GO:0000166]; GO:0036094; GO:1901265; GO:0005488; GO:0097159; GO:1901363; GO:0003674 [GO:0003924]; GO:0017111; GO:0016462; GO:0016818;…	827468	AT4G17530	RAB1C	4					1	7.19116	7.10801	7.04047	7.14958	0.0587946	0.82235	7.02324	7.12865	6.90008	7.01732	0.1144	1.63025	7.07392	7.24338	7.05129	7.12286	0.10498	1.47385	7.15764	7.06719
1170	AT2G42600.2	K01595	phosphoenolpyruvate carboxylase 2	213.249	50	38	418	28	1	963	109.7	5.8	1249.95	38		metabolic process	cytoplasm;cytosol;extracellular;membrane	catalytic activity	Pf00311	[GO:0003824]; GO:0003674 [GO:0005737]; GO:0044424; GO:0005622; GO:0044464; GO:0005575; GO:0005623 [GO:0005829]; GO:0044444; GO:0005737; GO:0044424; GO:0005622; GO:0044464; GO:0005575; GO:0005623 [GO:0005886]; GO:0016020; GO:0044464; GO:0071944; GO:0005575; GO:0005623 [GO:0006099]; GO:0006101; GO:0009060; GO:0044238; GO:0072350; GO:0045333; GO:0008152; GO:0019752; GO:0015980; GO:0008150; GO:004343…	818860	AT2G42600	PPC2	2	ath01200; ath00620; ath01100; ath00710	Carbon metabolism; Pyruvate metabolism; Metabolic pathways; Carbon fixation in photosynthetic organisms			10	8.12493	7.81862	8.16214	7.97178	0.216592	2.71699	8.15713	8.0915	8.15142	8.13335	0.0363579	0.447022	8.02757	8.06367	8.06796	8.05307	0.0221862	0.2755	7.93331	8.11749
27	ATCG00380.1	K02986	chloroplast ribosomal protein S4	40.49	55	8	93	8	1	201	23.2	10.33	249.68	8		metabolic process;regulation of biological process	membrane;ribosome	RNA binding;structural molecule activity	Pf00163, Pf01479	[GO:0003723]; GO:0003676; GO:0097159; GO:1901363; GO:0005488; GO:0003674 [GO:0003735]; GO:0005198; GO:0003674 [GO:0005622]; GO:0044464; GO:0005575; GO:0005623 [GO:0005840]; GO:0030529; GO:0043232; GO:0044444; GO:0044424; GO:1990904; GO:0043228; GO:0043229; GO:0005737; GO:0005622; GO:0044464; GO:0032991; GO:0043226; GO:0005575; GO:0005623 [GO:0006412]; GO:0010467; GO:0034645; GO:0043043; GO:004426…	844765	ATCG00380	rps4	Pt	ath03010	Ribosome			0	7.05552	7.33927	7.19204	7.19739	0.200645	2.78775	7.35474	7.22827	7.21117	7.26472	0.0784203	1.07947	7.02511	6.8966	7.08577	7.00249	0.0965918	1.37939	7.22405	7.07172
1405	AT1G79850.1	K02961	ribosomal protein S17	19.27	33	4	67	4	1	149	16.3	10.56	174.47	4		cell organization and biogenesis;metabolic process	ribosome	RNA binding;structural molecule activity	Pf00366	[GO:0000312]; GO:0000314; GO:0009547; GO:0044435; GO:0000313; GO:0015935; GO:0009532; GO:0009536; GO:0044444; GO:0044446; GO:0005840; GO:0044422; GO:0044391; GO:0043231; GO:0005737; GO:0044424; GO:0043229; GO:0030529; GO:0043232; GO:0005575; GO:0043226; GO:0043227; GO:0005622; GO:0044464; GO:1990904; GO:0043228; GO:0005623; GO:0032991 [GO:0003723]; GO:0003676; GO:0097159; GO:1901363; GO:0005488; …	844324	AT1G79850	RPS17	1	ath03010	Ribosome			0	7.38207	7.26949	7.449	7.32578	0.0795996	1.08657	7.46868	7.22955	7.38429	7.36084	0.121281	1.64766	7.36507	7.22013	7.28381	7.28967	0.0726456	0.996555	7.07473	7.24503
939	AT3G23990.1	K04077	heat shock protein 60	87.269	43	18	131	8	1	577	61.2	5.78	374.05	18		cell organization and biogenesis;metabolic process;response to stimulus;transport	cytoplasm;cytosol;Golgi;membrane;mitochondrion;organelle lumen;ribosome	metal ion binding;nucleotide binding;protein binding;structural molecule activity	Pf00118	[GO:0000166]; GO:0036094; GO:1901265; GO:0005488; GO:0097159; GO:1901363; GO:0003674 [GO:0003735]; GO:0005198; GO:0003674 [GO:0005507]; GO:0046914; GO:0046872; GO:0043169; GO:0043167; GO:0005488; GO:0003674 [GO:0005524]; GO:0032559; GO:0035639; GO:0030554; GO:0032555; GO:0043168; GO:1901265; GO:0017076; GO:0032553; GO:0043167; GO:0097159; GO:1901363; GO:0000166; GO:0097367; GO:0005488; GO:0036094…	821983	AT3G23990	HSP60	3	ath03018	RNA degradation			9	7.41217	7.52417	7.4498	7.46817	0.0791983	1.06048	7.50876	7.49211	7.4954	7.49876	0.0088197	0.117615	7.51511	7.23183	7.36442	7.37045	0.141739	1.92307	7.49909	7.56743
1382	AT2G04400.1	K01609	Aldolase-type TIM barrel family protein	20.959	17	6	36	6	1	402	44.5	7.39	89.08	6		metabolic process	cytosol	catalytic activity;metal ion binding	Pf00218, Pf13604	[GO:0000162]; GO:0006568; GO:0009073; GO:0046219; GO:1901607; GO:0006586; GO:0009072; GO:1901605; GO:0008652; GO:0019438; GO:1901362; GO:0042401; GO:0042435; GO:0006576; GO:0042430; GO:0006520; GO:0006725; GO:1901360; GO:0046394; GO:1901566; GO:0044249; GO:1901576; GO:0009309; GO:0018130; GO:0044271; GO:0044106; GO:0034641; GO:0046483; GO:1901564; GO:0019752; GO:0044238; GO:0044237; GO:0071704; G…	814980	AT2G04400	AT2G04400	2	ath01110; ath01230; ath00400; ath01100	Biosynthesis of secondary metabolites; Biosynthesis of amino acids; Phenylalanine, tyrosine and tryptophan biosynthesis; Metabolic pathways			0	6.56197	6.58456	6.63949	6.57327	0.0159711	0.24297	6.23623	6.62859	6.68346	6.51609	0.243919	3.74333	6.65532	6.81229	6.6854	6.71767	0.0833135	1.24021	6.71615	6.62244
1672	AT1G24510.1	K09497	TCP-1/cpn60 chaperonin family protein	17.616	17	6	23	6	1	535	59.3	5.66	44.42	6		metabolic process	cytoplasm;cytosol;membrane	nucleotide binding;protein binding	Pf00118	[GO:0000166]; GO:0036094; GO:1901265; GO:0005488; GO:0097159; GO:1901363; GO:0003674 [GO:0005515]; GO:0005488; GO:0003674 [GO:0005524]; GO:0032559; GO:0035639; GO:0030554; GO:0032555; GO:0043168; GO:1901265; GO:0017076; GO:0032553; GO:0043167; GO:0097159; GO:1901363; GO:0000166; GO:0097367; GO:0005488; GO:0036094; GO:0003674 [GO:0005737]; GO:0044424; GO:0005622; GO:0044464; GO:0005575; GO:0005623…	839066	AT1G24510	AT1G24510	1					0	6.71493	6.63717	6.57974	6.67605	0.0549882	0.823664	6.70163	6.54857	6.68583	6.64534	0.0841837	1.26681	6.57004	6.57039	6.7947	6.64505	0.129608	1.95045	6.75651	6.75775
1609	AT1G36390.2	K03687	Co-chaperone GrpE family protein	5.113	11	2	8	2	1	279	31.2	9.41	16.85	2		metabolic process;regulation of biological process	mitochondrion;organelle lumen	enzyme regulator activity;metal ion binding;nucleotide binding;protein binding	Pf01025	[GO:0000774]; GO:0030554; GO:0060590; GO:0017076; GO:0060589; GO:0000166; GO:0030234; GO:0036094; GO:1901265; GO:0098772; GO:0005488; GO:0097159; GO:1901363; GO:0003674 [GO:0005507]; GO:0046914; GO:0046872; GO:0043169; GO:0043167; GO:0005488; GO:0003674 [GO:0005739]; GO:0043231; GO:0044444; GO:0043227; GO:0043229; GO:0005737; GO:0044424; GO:0043226; GO:0005622; GO:0044464; GO:0005575; GO:0005623 …	840545	AT1G36390	AT1G36390	1					0	6.19524	6.39581	6.49479	6.29552	0.141826	2.2528	6.22339	6.31309	6.11022	6.21557	0.101657	1.63552	6.29097	6.41539	6.5873	6.43122	0.148798	2.31368	6.49402	6.36747
341	AT5G16130.1	K02993	Ribosomal protein S7e family protein	35.152	41	6	53	4	1	190	22	9.74	167.94	6		metabolic process	cytosol;Golgi;membrane;ribosome	RNA binding;structural molecule activity	Pf01251	[GO:0002181]; GO:0006412; GO:0010467; GO:0034645; GO:0043043; GO:0044267; GO:0043170; GO:0009059; GO:0044249; GO:0044260; GO:0006518; GO:0043604; GO:1901566; GO:0019538; GO:0071704; GO:1901576; GO:0009058; GO:0044237; GO:0043603; GO:1901564; GO:0044271; GO:0044238; GO:0008152; GO:0009987; GO:0034641; GO:0006807; GO:0008150 [GO:0003729]; GO:0003723; GO:0003676; GO:0097159; GO:1901363; GO:0005488; …	831470	AT5G16130	AT5G16130	5	ath03010	Ribosome			2	6.86825	7.0842	7.13054	6.97622	0.152706	2.18894	7.23173	7.18929	6.77527	7.06543	0.252183	3.56925	6.93428	6.90981	6.94408	6.92939	0.0176488	0.254695	6.63761	6.92256
[truncated: 1,394 more rows]
[truncated: 15 more columns]

## Sheet: metabolites
	level	Checked	Name	KEGG ID	PubChem	mzCloud ID	csid	cas	Annotation Source: Predicted Compositions	Annotation Source: mzCloud Search	Annotation Source: mzVault Search	Annotation Source: Metabolika Search	Annotation Source: ChemSpider Search	Annotation Source: MassList Search	FISh Coverage	Formula	Molecular Weight	RT [min]	# ChemSpider Results	# mzCloud Results	# mzVault Results	mzCloud Best Match	mzCloud Best Sim. Match	# Metabolika Pathways	# KEGG Pathways	Metabolika Pathways	KEGG Pathways	mzVault Best Match	Mass List Match: Arita Lab 6549 Flavonoid Structure Database	Mass List Match: EFS HRAM Compound Database	Mass List Match: Endogenous Metabolites database 4400 compounds	Mass List Match: Extractables and Leachables HRAM Compound Database	# Similarity Results	# Adducts	MS2	WS_Mock48h_1	WS_Mock48h_2	WS_Mock48h_3	WS_Mock_Mean	WS_Mock_SD	WS_Mock_%CV	WS_Prime48h_1	WS_Prime48h_2	WS_Prime48h_3	WS_Prime_Mean	WS_Prime_SD	WS_Prime_%CV	dir1_Mock48h_1	dir1_Mock48h_2.raw
[truncated: 1,967 more rows]
[truncated: 20 more columns]

[truncated: 1 more sheets: lipids]
